# Supplementary material for: The gain and loss of genes during 600 million years of vertebrate evolution
Source: Genome Biol. 2006 May 24;7(5):R43. doi: 10.1186/gb-2006-7-5-r43 (PMC1779523; doi:10.1186/gb-2006-7-5-r43)
Supplement: Additional File 2 — Proteins with descriptions (Ensembl). [file gb-2006-7-5-r43-S2.gz]

Archive with 1 entries (1 files):
- proteindescriptions.txt
