# Supplementary material for: The gain and loss of genes during 600 million years of vertebrate evolution
Source: Genome Biol. 2006 May 24;7(5):R43. doi: 10.1186/gb-2006-7-5-r43 (PMC1779523; doi:10.1186/gb-2006-7-5-r43)
Supplement: Additional File 2 — Proteins with descriptions (Ensembl). [file gb-2006-7-5-r43-S2.gz › proteindescriptions.txt]

ENSDARP00000061808	Danio	MUS81 endonuclease homolog [Source:RefSeq_peptide;Acc:NP_998683]
ENSDARP00000027223	Danio	MUS81 endonuclease homolog [Source:RefSeq_peptide;Acc:NP_998683]
ENSDARP00000037806	Danio
ENSDARP00000061819	Danio
ENSDARP00000061824	Danio
ENSDARP00000061827	Danio
ENSDARP00000061830	Danio
ENSDARP00000024365	Danio	myeloid ecotropic viral integration site 3 [Source:RefSeq_peptide;Acc:NP_571853]
ENSDARP00000061846	Danio
ENSDARP00000061848	Danio
ENSDARP00000061862	Danio	hypothetical protein LOC450040 [Source:RefSeq_peptide;Acc:NP_001006060]
ENSDARP00000046911	Danio
ENSDARP00000061868	Danio
ENSDARP00000050335	Danio
ENSDARP00000011119	Danio	transcription factor 2, hepatic [Source:RefSeq_peptide;Acc:NP_571955]
ENSDARP00000061883	Danio
ENSDARP00000061886	Danio
ENSDARP00000031602	Danio
ENSDARP00000031379	Danio	intersex-like [Source:RefSeq_peptide;Acc:NP_775378]
ENSDARP00000037891	Danio
ENSDARP00000026063	Danio
ENSDARP00000037405	Danio
ENSDARP00000061907	Danio	Vasopressin-activated calcium-mobilizing receptor (VACM-1) [Source:RefSeq_peptide;Acc:NP_997871]
ENSDARP00000061919	Danio	hypothetical protein LOC554098 [Source:RefSeq_peptide;Acc:NP_001019570]
ENSDARP00000018469	Danio
ENSDARP00000061933	Danio
ENSDARP00000016501	Danio	v-mos Moloney murine sarcoma viral oncogene homolog [Source:RefSeq_peptide;Acc:NP_991143]
ENSDARP00000046647	Danio	cleft lip and palate associated transmembrane protein 1 [Source:RefSeq_peptide;Acc:NP_001003647]
ENSDARP00000061949	Danio
ENSDARP00000061955	Danio
ENSDARP00000061967	Danio	zgc:86914 [Source:RefSeq_peptide;Acc:NP_001002093]
ENSDARP00000061973	Danio	ribosomal protein S6 kinase, polypeptide 1 [Source:RefSeq_peptide;Acc:NP_998241]
ENSDARP00000061984	Danio
ENSDARP00000061987	Danio
ENSDARP00000024750	Danio
ENSDARP00000028310	Danio
ENSDARP00000062005	Danio
ENSDARP00000048198	Danio
ENSDARP00000062058	Danio
ENSDARP00000062064	Danio
ENSDARP00000062068	Danio
ENSDARP00000062073	Danio
ENSDARP00000013812	Danio
ENSDARP00000002285	Danio
ENSDARP00000062085	Danio
ENSDARP00000062088	Danio
ENSDARP00000062123	Danio
ENSDARP00000062126	Danio
ENSDARP00000049195	Danio	glycerophosphodiester phosphodiesterase domain containing 1 [Source:RefSeq_peptide;Acc:NP_001004118]
ENSDARP00000062134	Danio	zgc:103681 [Source:RefSeq_peptide;Acc:NP_001005946]
ENSDARP00000062145	Danio
ENSDARP00000062148	Danio
ENSDARP00000062151	Danio
ENSDARP00000062154	Danio
ENSDARP00000062159	Danio
ENSDARP00000062163	Danio
ENSDARP00000062171	Danio
ENSDARP00000062173	Danio
ENSDARP00000062185	Danio
ENSDARP00000062190	Danio
ENSDARP00000062194	Danio
ENSDARP00000062203	Danio
ENSDARP00000011891	Danio	hypothetical protein LOC393612 [Source:RefSeq_peptide;Acc:NP_956933]
ENSDARP00000038849	Danio	purinergic receptor P2X, ligand-gated ion channel, 8 [Source:RefSeq_peptide;Acc:NP_945336]
ENSDARP00000005468	Danio	porcupine homolog [Source:RefSeq_peptide;Acc:NP_956143]
ENSDARP00000021896	Danio	hypothetical protein MGC55889 [Source:RefSeq_peptide;Acc:NP_956440]
ENSDARP00000062233	Danio
ENSDARP00000009528	Danio
ENSDARP00000049161	Danio
ENSDARP00000043105	Danio
ENSDARP00000013423	Danio	hypothetical protein LOC550258 [Source:RefSeq_peptide;Acc:NP_001017595]
ENSDARP00000062253	Danio
ENSDARP00000047725	Danio
ENSDARP00000023901	Danio	zgc:55316 (zgc:55316), mRNA [Source:RefSeq_dna;Acc:NM_199601]
ENSDARP00000062262	Danio	protein associated with PRK1 [Source:RefSeq_peptide;Acc:NP_991323]
ENSDARP00000041513	Danio	protein associated with PRK1 [Source:RefSeq_peptide;Acc:NP_991323]
ENSDARP00000062271	Danio
ENSDARP00000040588	Danio
ENSDARP00000000486	Danio	contactin 2 [Source:RefSeq_peptide;Acc:NP_571521]
ENSDARP00000062285	Danio
ENSDARP00000062290	Danio
ENSDARP00000062300	Danio
ENSDARP00000062303	Danio
ENSDARP00000062307	Danio
ENSDARP00000062317	Danio	F-box protein 32 [Source:RefSeq_peptide;Acc:NP_957211]
ENSDARP00000062319	Danio
ENSDARP00000062322	Danio	hypothetical protein LOC550535 [Source:RefSeq_peptide;Acc:NP_001017837]
ENSDARP00000037350	Danio	hypothetical protein LOC553621 [Source:RefSeq_peptide;Acc:NP_001018431]
ENSDARP00000043103	Danio	hypothetical protein LOC550390 [Source:RefSeq_peptide;Acc:NP_001017695]
ENSDARP00000042401	Danio
ENSDARP00000062334	Danio	hypothetical protein LOC447874 [Source:RefSeq_peptide;Acc:NP_001004613]
ENSDARP00000062345	Danio
ENSDARP00000043719	Danio
ENSDARP00000006718	Danio
ENSDARP00000011166	Danio	Splicing factor, arginine/serine-rich 1-like protein 1. [Source:Uniprot/SWISSPROT;Acc:Q7SXP4]
ENSDARP00000022556	Danio	dynein light chain (10.3 kD) (dlc-1) [Source:RefSeq_peptide;Acc:NP_956393]
ENSDARP00000019875	Danio	Hepatocyte nuclear factor 1-beta (Fragment). [Source:Uniprot/SPTREMBL;Acc:Q6EES3]
ENSDARP00000062367	Danio
ENSDARP00000049334	Danio
ENSDARP00000015795	Danio
ENSDARP00000062377	Danio
ENSDARP00000062378	Danio
ENSDARP00000062387	Danio
ENSDARP00000039885	Danio
ENSDARP00000049869	Danio
ENSDARP00000062400	Danio
ENSDARP00000044999	Danio
ENSDARP00000045618	Danio
ENSDARP00000062424	Danio
ENSDARP00000002257	Danio
ENSDARP00000062446	Danio
ENSDARP00000062469	Danio
ENSDARP00000062473	Danio	zgc:86914 [Source:RefSeq_peptide;Acc:NP_001002093]
ENSDARP00000062477	Danio	ribosomal protein S6 kinase, polypeptide 1 [Source:RefSeq_peptide;Acc:NP_998241]
ENSDARP00000040148	Danio
ENSDARP00000062485	Danio
ENSDARP00000021088	Danio	neural cell adhesion molecule 3 [Source:RefSeq_peptide;Acc:NP_571906]
ENSDARP00000013453	Danio
ENSDARP00000005699	Danio
ENSDARP00000041538	Danio
ENSDARP00000010015	Danio
ENSDARP00000027907	Danio
ENSDARP00000010194	Danio
ENSDARP00000019537	Danio
ENSDARP00000017232	Danio	hypothetical protein LOC494086 [Source:RefSeq_peptide;Acc:NP_001008629]
ENSDARP00000039172	Danio	DIX domain containing 1 [Source:RefSeq_peptide;Acc:NP_878304]
ENSDARP00000062522	Danio	crystallin, alpha B [Source:RefSeq_peptide;Acc:NP_571232]
ENSDARP00000047901	Danio	archain 1 like [Source:RefSeq_peptide;Acc:NP_973722]
ENSDARP00000062534	Danio	neurolin-like cell adhesion molecule [Source:RefSeq_peptide;Acc:NP_997799]
ENSDARP00000062541	Danio
ENSDARP00000032600	Danio
ENSDARP00000018272	Danio
ENSDARP00000062557	Danio	hypothetical protein LOC402947 [Source:RefSeq_peptide;Acc:NP_991212]
ENSDARP00000062559	Danio	hypothetical protein LOC402947 [Source:RefSeq_peptide;Acc:NP_991212]
ENSDARP00000062561	Danio
ENSDARP00000062563	Danio
ENSDARP00000062568	Danio	acyl-Coenzyme A dehydrogenase family, member 8 [Source:RefSeq_peptide;Acc:NP_957449]
ENSDARP00000062575	Danio
ENSDARP00000020396	Danio	hypothetical protein LOC406684 [Source:RefSeq_peptide;Acc:NP_998540]
ENSDARP00000062579	Danio
ENSDARP00000062582	Danio
ENSDARP00000062587	Danio
ENSDARP00000045510	Danio
ENSDARP00000062595	Danio
ENSDARP00000062598	Danio
ENSDARP00000062602	Danio
ENSDARP00000046285	Danio
ENSDARP00000062606	Danio
ENSDARP00000062612	Danio	acyl-Coenzyme A dehydrogenase family, member 8 [Source:RefSeq_peptide;Acc:NP_957449]
ENSDARP00000002951	Danio	hypothetical protein MGC66269 [Source:RefSeq_peptide;Acc:NP_956951]
ENSDARP00000062621	Danio	hypothetical protein LOC406684 [Source:RefSeq_peptide;Acc:NP_998540]
ENSDARP00000062626	Danio
ENSDARP00000022052	Danio
ENSDARP00000062631	Danio
ENSDARP00000047483	Danio
ENSDARP00000062635	Danio
ENSDARP00000062641	Danio
ENSDARP00000062646	Danio
ENSDARP00000048182	Danio
ENSDARP00000062651	Danio
ENSDARP00000024202	Danio	hypothetical protein MGC73377 [Source:RefSeq_peptide;Acc:NP_957104]
ENSDARP00000062657	Danio
ENSDARP00000062658	Danio
ENSDARP00000062661	Danio
ENSDARP00000062665	Danio	Interleukin-15_3 [Source:RefSeq_peptide;Acc:NP_001018128]
ENSDARP00000027129	Danio	Interleukin-15_3 [Source:RefSeq_peptide;Acc:NP_001018128]
ENSDARP00000062673	Danio	transcription elongation regulator foggy [Source:RefSeq_peptide;Acc:NP_571748]
ENSDARP00000062675	Danio	transcription elongation regulator foggy [Source:RefSeq_peptide;Acc:NP_571748]
ENSDARP00000048132	Danio	calcium binding protein P22 [Source:RefSeq_peptide;Acc:NP_956130]
ENSDARP00000018643	Danio	deltaC [Source:RefSeq_peptide;Acc:NP_571019]
ENSDARP00000025260	Danio	deltaC [Source:RefSeq_peptide;Acc:NP_571019]
ENSDARP00000048422	Danio	translocase of inner mitochondrial membrane 50 homolog [Source:RefSeq_peptide;Acc:NP_956959]
ENSDARP00000062734	Danio	tumor necrosis factor, alpha-induced protein 1 (endothelial) [Source:RefSeq_peptide;Acc:NP_956093]
ENSDARP00000062741	Danio
ENSDARP00000062746	Danio
ENSDARP00000062751	Danio
ENSDARP00000062754	Danio
ENSDARP00000062763	Danio
ENSDARP00000048209	Danio	creatine kinase, mitochondrial 2 (sarcomeric) [Source:RefSeq_peptide;Acc:NP_956991]
ENSDARP00000062771	Danio	orthopedia protein [Source:RefSeq_peptide;Acc:NP_571175]
ENSDARP00000018225	Danio
ENSDARP00000062774	Danio
ENSDARP00000062781	Danio	nonspecific cytotoxic cell receptor protein 1 [Source:RefSeq_peptide;Acc:NP_570996]
ENSDARP00000005799	Danio
ENSDARP00000042068	Danio
ENSDARP00000042346	Danio
ENSDARP00000028825	Danio
ENSDARP00000062795	Danio
ENSDARP00000062807	Danio
ENSDARP00000062808	Danio
ENSDARP00000062809	Danio
ENSDARP00000008175	Danio	Olfactory receptor (Fragment). [Source:Uniprot/SPTREMBL;Acc:Q90432]
ENSDARP00000062812	Danio
ENSDARP00000062818	Danio
ENSDARP00000062814	Danio
ENSDARP00000062822	Danio	Odorant receptor 3 (Fragment). [Source:Uniprot/SPTREMBL;Acc:Q98884]
ENSDARP00000062826	Danio
ENSDARP00000062829	Danio
ENSDARP00000062831	Danio
ENSDARP00000021409	Danio	Im:7140576 protein (Fragment). [Source:Uniprot/SPTREMBL;Acc:Q6PEG9]
ENSDARP00000034155	Danio	MxF protein (Fragment). [Source:Uniprot/SPTREMBL;Acc:Q800G4]
ENSDARP00000035943	Danio
ENSDARP00000062846	Danio
ENSDARP00000062851	Danio	hypothetical protein LOC541342 [Source:RefSeq_peptide;Acc:NP_001013487]
ENSDARP00000062855	Danio
ENSDARP00000062858	Danio
ENSDARP00000062862	Danio
ENSDARP00000003302	Danio	hypothetical protein zgc:77828 [Source:RefSeq_peptide;Acc:NP_998061]
ENSDARP00000062867	Danio	transcription factor Dp-2 [Source:RefSeq_peptide;Acc:NP_937851]
ENSDARP00000062873	Danio	ATPase, Na+/K+ transporting, beta 3b polypeptide [Source:RefSeq_peptide;Acc:NP_571745]
ENSDARP00000023274	Danio
ENSDARP00000045473	Danio
ENSDARP00000037364	Danio	hypothetical protein LOC334081 [Source:RefSeq_peptide;Acc:NP_956149]
ENSDARP00000062891	Danio
ENSDARP00000011684	Danio
ENSDARP00000062896	Danio
ENSDARP00000062898	Danio
ENSDARP00000062905	Danio
ENSDARP00000021049	Danio
ENSDARP00000062908	Danio	zgc:91933 [Source:RefSeq_peptide;Acc:NP_001002671]
ENSDARP00000005471	Danio
ENSDARP00000042579	Danio
ENSDARP00000062918	Danio
ENSDARP00000062920	Danio
ENSDARP00000013631	Danio
ENSDARP00000062926	Danio
ENSDARP00000062929	Danio
ENSDARP00000062933	Danio
ENSDARP00000062936	Danio
ENSDARP00000031063	Danio	v-akt murine thymoma viral oncogene homolog 2, like [Source:RefSeq_peptide;Acc:NP_997980]
ENSDARP00000062947	Danio
ENSDARP00000062943	Danio
ENSDARP00000045318	Danio
ENSDARP00000062950	Danio
ENSDARP00000062955	Danio
ENSDARP00000062959	Danio
ENSDARP00000040388	Danio
ENSDARP00000012556	Danio	hypothetical protein LOC553704 [Source:RefSeq_peptide;Acc:NP_001018513]
ENSDARP00000062971	Danio
ENSDARP00000062974	Danio
ENSDARP00000025896	Danio
ENSDARP00000062980	Danio
ENSDARP00000010951	Danio
ENSDARP00000062987	Danio
ENSDARP00000015349	Danio
ENSDARP00000062995	Danio
ENSDARP00000015628	Danio
ENSDARP00000044581	Danio
ENSDARP00000040511	Danio
ENSDARP00000048817	Danio
ENSDARP00000063005	Danio
ENSDARP00000028617	Danio
ENSDARP00000047752	Danio
ENSDARP00000043146	Danio
ENSDARP00000014501	Danio	hypothetical protein LOC406676 [Source:RefSeq_peptide;Acc:NP_998532]
ENSDARP00000023158	Danio	Vitellogenin 3 (Fragment). [Source:Uniprot/SPTREMBL;Acc:Q9DFT9]
ENSDARP00000038292	Danio	small GTP-binding tumor suppressor 1 [Source:RefSeq_peptide;Acc:NP_956125]
ENSDARP00000028668	Danio
ENSDARP00000063066	Danio
ENSDARP00000063071	Danio
ENSDARP00000048938	Danio
ENSDARP00000063075	Danio	hypothetical protein LOC447918 [Source:RefSeq_peptide;Acc:NP_001004656]
ENSDARP00000063079	Danio	hypothetical protein LOC541424 [Source:RefSeq_peptide;Acc:NP_001013569]
ENSDARP00000010873	Danio
ENSDARP00000046669	Danio
ENSDARP00000037150	Danio	hypothetical protein MGC77831 [Source:RefSeq_peptide;Acc:NP_957194]
ENSDARP00000063098	Danio
ENSDARP00000017352	Danio	bone morphogenetic protein 7 [Source:RefSeq_peptide;Acc:NP_571396]
ENSDARP00000004604	Danio
ENSDARP00000063110	Danio
ENSDARP00000063112	Danio
ENSDARP00000017897	Danio	zgc:56112 (zgc:56112), mRNA [Source:RefSeq_dna;Acc:NM_200195]
ENSDARP00000036347	Danio
ENSDARP00000014045	Danio
ENSDARP00000021118	Danio
ENSDARP00000063128	Danio	hypothetical protein LOC406630 [Source:RefSeq_peptide;Acc:NP_998491]
ENSDARP00000044846	Danio
ENSDARP00000063130	Danio	hypothetical protein LOC406377 [Source:RefSeq_peptide;Acc:NP_999898]
ENSDARP00000047666	Danio
ENSDARP00000017154	Danio
ENSDARP00000063143	Danio
ENSDARP00000063149	Danio	hypothetical protein LOC334166 [Source:RefSeq_peptide;Acc:NP_999870]
ENSDARP00000012550	Danio	hypothetical protein LOC323464 [Source:RefSeq_peptide;Acc:NP_997807]
ENSDARP00000063158	Danio
ENSDARP00000063159	Danio	dimethylarginine dimethylaminohydrolase 1 [Source:RefSeq_peptide;Acc:NP_998441]
ENSDARP00000063162	Danio
ENSDARP00000063160	Danio	hypothetical protein LOC393514 [Source:RefSeq_peptide;Acc:NP_956836]
ENSDARP00000063163	Danio
ENSDARP00000063165	Danio
ENSDARP00000063174	Danio
ENSDARP00000028846	Danio
ENSDARP00000063179	Danio
ENSDARP00000063181	Danio
ENSDARP00000063185	Danio
ENSDARP00000063194	Danio
ENSDARP00000025772	Danio	synapse associated protein 1 [Source:RefSeq_peptide;Acc:NP_957236]
ENSDARP00000028051	Danio	lamin L3 [Source:RefSeq_peptide;Acc:NP_694505]
ENSDARP00000063213	Danio
ENSDARP00000046820	Danio	Hypothetical protein (Fragment). [Source:Uniprot/SPTREMBL;Acc:Q5EAP8]
ENSDARP00000023865	Danio	hypothetical protein LOC492794 [Source:RefSeq_peptide;Acc:NP_001007436]
ENSDARP00000040010	Danio
ENSDARP00000063228	Danio
ENSDARP00000063231	Danio
ENSDARP00000038661	Danio	inhibitor of growth [Source:RefSeq_peptide;Acc:NP_001007169]
ENSDARP00000019318	Danio	p21-activated kinase 2 [Source:RefSeq_peptide;Acc:NP_001002717]
ENSDARP00000063256	Danio
ENSDARP00000025659	Danio
ENSDARP00000063260	Danio
ENSDARP00000063263	Danio
ENSDARP00000063266	Danio	Hypothetical protein (Fragment). [Source:Uniprot/SPTREMBL;Acc:Q5CZS3]
ENSDARP00000063267	Danio
ENSDARP00000063270	Danio
ENSDARP00000063275	Danio
ENSDARP00000063277	Danio
ENSDARP00000004495	Danio
ENSDARP00000063283	Danio
ENSDARP00000063284	Danio	hypothetical protein LOC494053 [Source:RefSeq_peptide;Acc:NP_001008596]
ENSDARP00000063286	Danio	similar to queuine tRNA-ribosyltransferase 1 [Source:RefSeq_peptide;Acc:NP_957304]
ENSDARP00000063290	Danio
ENSDARP00000063293	Danio
ENSDARP00000031383	Danio
ENSDARP00000046782	Danio	hypothetical protein LOC541422 [Source:RefSeq_peptide;Acc:NP_001013567]
ENSDARP00000063302	Danio
ENSDARP00000002647	Danio
ENSDARP00000029748	Danio
ENSDARP00000063319	Danio	claudin e [Source:RefSeq_peptide;Acc:NP_571840]
ENSDARP00000063324	Danio
ENSDARP00000015555	Danio
ENSDARP00000063328	Danio	cut-like 1 [Source:RefSeq_peptide;Acc:NP_001003514]
ENSDARP00000034149	Danio	pannexin 1 [Source:RefSeq_peptide;Acc:NP_957210]
ENSDARP00000024047	Danio
ENSDARP00000063339	Danio
ENSDARP00000049889	Danio	hypothetical protein LOC405883 [Source:RefSeq_peptide;Acc:NP_998112]
ENSDARP00000018280	Danio	similar to short stature homeobox 2 [Source:RefSeq_peptide;Acc:NP_957490]
ENSDARP00000063347	Danio
ENSDARP00000026885	Danio
ENSDARP00000063355	Danio
ENSDARP00000063361	Danio
ENSDARP00000036578	Danio
ENSDARP00000063370	Danio
ENSDARP00000063379	Danio
ENSDARP00000029324	Danio	Shwachman-Bodian-Diamond syndrome [Source:RefSeq_peptide;Acc:NP_957415]
ENSDARP00000007178	Danio
ENSDARP00000017908	Danio	Unknown (protein for MGC:63480) [Source:RefSeq_peptide;Acc:NP_956120]
ENSDARP00000063398	Danio
ENSDARP00000028141	Danio	runt-related transcription factor 3 [Source:RefSeq_peptide;Acc:NP_571679]
ENSDARP00000022571	Danio
ENSDARP00000004848	Danio
ENSDARP00000036982	Danio
ENSDARP00000012644	Danio
ENSDARP00000029137	Danio
ENSDARP00000045920	Danio
ENSDARP00000063422	Danio
ENSDARP00000063430	Danio
ENSDARP00000034296	Danio
ENSDARP00000031604	Danio	hypothetical protein LOC449664 [Source:RefSeq_peptide;Acc:NP_001005935]
ENSDARP00000028636	Danio	zgc:100896 [Source:RefSeq_peptide;Acc:NP_001003524]
ENSDARP00000034899	Danio
ENSDARP00000038846	Danio	tryptophan rich basic protein [Source:RefSeq_peptide;Acc:NP_001003413]
ENSDARP00000047680	Danio
ENSDARP00000063452	Danio	retinol binding protein 2a, cellular [Source:RefSeq_peptide;Acc:NP_694549]
ENSDARP00000063456	Danio	hypothetical protein LOC406692 [Source:RefSeq_peptide;Acc:NP_998548]
ENSDARP00000048230	Danio	coiled-coil-helix-coiled-coil-helix domain containing 2-like [Source:RefSeq_peptide;Acc:NP_957061]
ENSDARP00000045984	Danio
ENSDARP00000028304	Danio
ENSDARP00000063464	Danio
ENSDARP00000063467	Danio
ENSDARP00000063472	Danio
ENSDARP00000063473	Danio
ENSDARP00000063476	Danio
ENSDARP00000063481	Danio	Hypothetical protein (Fragment). [Source:Uniprot/SPTREMBL;Acc:Q5XJ55]
ENSDARP00000013775	Danio
ENSDARP00000016867	Danio
ENSDARP00000043456	Danio
ENSDARP00000045026	Danio
ENSDARP00000066198	Danio
ENSDARP00000046951	Danio
ENSDARP00000066199	Danio
ENSDARP00000066200	Danio	hypothetical protein LOC368616 [Source:RefSeq_peptide;Acc:NP_001007171]
ENSDARP00000066201	Danio	hypothetical protein LOC368616 [Source:RefSeq_peptide;Acc:NP_001007171]
ENSDARP00000034222	Danio
ENSDARP00000032656	Danio
ENSDARP00000066202	Danio
ENSDARP00000043493	Danio
ENSDARP00000066203	Danio
ENSDARP00000007071	Danio	hypothetical protein LOC437012 [Source:RefSeq_peptide;Acc:NP_001002739]
ENSDARP00000023652	Danio
ENSDARP00000047602	Danio
ENSDARP00000066204	Danio
ENSDARP00000013140	Danio
ENSDARP00000040389	Danio	zgc:103648 [Source:RefSeq_peptide;Acc:NP_001005950]
ENSDARP00000066205	Danio	Bcl-2/adenovirus E1B 19kD interaction protein 3C [Source:RefSeq_peptide;Acc:NP_001012245]
ENSDARP00000006813	Danio	hypothetical protein LOC405816 [Source:RefSeq_peptide;Acc:NP_998045]
ENSDARP00000066206	Danio
ENSDARP00000066207	Danio
ENSDARP00000014918	Danio
ENSDARP00000045687	Danio
ENSDARP00000033360	Danio
ENSDARP00000031882	Danio
ENSDARP00000066208	Danio
ENSDARP00000028585	Danio
ENSDARP00000066209	Danio
ENSDARP00000050219	Danio
ENSDARP00000049042	Danio
ENSDARP00000048598	Danio	hypothetical protein LOC393723 [Source:RefSeq_peptide;Acc:NP_957044]
ENSDARP00000066210	Danio
ENSDARP00000066211	Danio
ENSDARP00000066212	Danio
ENSDARP00000002095	Danio
ENSDARP00000020190	Danio
ENSDARP00000066213	Danio
ENSDARP00000025567	Danio
ENSDARP00000066214	Danio
ENSDARP00000000966	Danio	zinc finger CCCH type domain containing 5 [Source:RefSeq_peptide;Acc:NP_956530]
ENSDARP00000066215	Danio
ENSDARP00000066216	Danio
ENSDARP00000047422	Danio
ENSDARP00000023523	Danio
ENSDARP00000006117	Danio
ENSDARP00000028133	Danio	nuclear protein localization 4 [Source:RefSeq_peptide;Acc:NP_956101]
ENSDARP00000038873	Danio	phosphodiesterase 6G, cGMP-specific, rod, gamma [Source:RefSeq_peptide;Acc:NP_997964]
ENSDARP00000032522	Danio
ENSDARP00000066217	Danio
ENSDARP00000004158	Danio
ENSDARP00000036370	Danio
ENSDARP00000018191	Danio	mitogen-activated protein kinase kinase 3 [Source:RefSeq_peptide;Acc:NP_571799]
ENSDARP00000066218	Danio
ENSDARP00000066219	Danio
ENSDARP00000066220	Danio
ENSDARP00000066221	Danio
ENSDARP00000044713	Danio
ENSDARP00000066222	Danio
ENSDARP00000066223	Danio	Paired box protein Pax[Zf-a] (Pax-6). [Source:Uniprot/SWISSPROT;Acc:P26630]
ENSDARP00000066224	Danio	Paired box protein Pax[Zf-a] (Pax-6). [Source:Uniprot/SWISSPROT;Acc:P26630]
ENSDARP00000066225	Danio
ENSDARP00000037607	Danio	zgc:77038 [Source:RefSeq_peptide;Acc:NP_998469]
ENSDARP00000012444	Danio	L-threonine aldolase [Source:RefSeq_peptide;Acc:NP_001002176]
ENSDARP00000003986	Danio	baculoviral IAP repeat-containing 5A [Source:RefSeq_peptide;Acc:NP_919378]
ENSDARP00000027147	Danio
ENSDARP00000034268	Danio	fascin homolog 1-like, actin-bundling protein (Strongylocentrotus purpuratus) [Source:RefSeq_peptide;Acc:NP_957064]
ENSDARP00000066226	Danio
ENSDARP00000033646	Danio
ENSDARP00000066227	Danio
ENSDARP00000018300	Danio
ENSDARP00000010190	Danio
ENSDARP00000009348	Danio
ENSDARP00000066228	Danio	tissue inhibitor of metalloproteinase 2 (timp2), mRNA [Source:RefSeq_dna;Acc:NM_182874]
ENSDARP00000066229	Danio
ENSDARP00000018332	Danio
ENSDARP00000037083	Danio
ENSDARP00000066230	Danio
ENSDARP00000036949	Danio	sideroflexin 2 [Source:RefSeq_peptide;Acc:NP_997895]
ENSDARP00000066231	Danio	tissue inhibitor of metalloproteinase 2 [Source:RefSeq_peptide;Acc:NP_878294]
ENSDARP00000029937	Danio	hypothetical protein LOC550573 [Source:RefSeq_peptide;Acc:NP_001017875]
ENSDARP00000012367	Danio	hypothetical protein LOC550573 [Source:RefSeq_peptide;Acc:NP_001017875]
ENSDARP00000014900	Danio	casein kinase 1, delta [Source:RefSeq_peptide;Acc:NP_998415]
ENSDARP00000066232	Danio	monocarboxylate transporter 4 [Source:RefSeq_peptide;Acc:NP_997873]
ENSDARP00000018075	Danio
ENSDARP00000025916	Danio
ENSDARP00000066233	Danio
ENSDARP00000066234	Danio
ENSDARP00000037286	Danio	hypothetical protein LOC449829 [Source:RefSeq_peptide;Acc:NP_001006002]
ENSDARP00000035593	Danio	lethal giant larvae homolog 2 [Source:RefSeq_peptide;Acc:NP_997747]
ENSDARP00000037811	Danio
ENSDARP00000066235	Danio
ENSDARP00000036427	Danio
ENSDARP00000048914	Danio
ENSDARP00000066236	Danio
ENSDARP00000005097	Danio	hypothetical protein LOC541541 [Source:RefSeq_peptide;Acc:NP_001014377]
ENSDARP00000030246	Danio
ENSDARP00000066237	Danio
ENSDARP00000050767	Danio
ENSDARP00000030062	Danio
ENSDARP00000000069	Danio	solute carrier family 9 (sodium/hydrogen exchanger), isoform 3 regulator 1 [Source:RefSeq_peptide;Acc:NP_997872]
ENSDARP00000004610	Danio
ENSDARP00000066238	Danio	hypothetical protein LOC436942 [Source:RefSeq_peptide;Acc:NP_001002669]
ENSDARP00000007315	Danio
ENSDARP00000066239	Danio
ENSDARP00000029999	Danio	Novel protein with type I phosphodiesterase/nucleotide pyrophosphatase domain (Fragment). [Source:Uniprot/SPTREMBL;Acc:Q6ZM31]
ENSDARP00000066240	Danio	Novel protein with type I phosphodiesterase/nucleotide pyrophosphatase domain (Fragment). [Source:Uniprot/SPTREMBL;Acc:Q6ZM30]
ENSDARP00000066241	Danio	Noggin 3 precursor. [Source:Uniprot/SWISSPROT;Acc:Q9YHV3]
ENSDARP00000005817	Danio
ENSDARP00000066242	Danio
ENSDARP00000040351	Danio
ENSDARP00000066243	Danio
ENSDARP00000066244	Danio	Noggin 3 precursor. [Source:Uniprot/SWISSPROT;Acc:Q9YHV3]
ENSDARP00000066245	Danio
ENSDARP00000040016	Danio
ENSDARP00000044913	Danio
ENSDARP00000019014	Danio
ENSDARP00000066246	Danio
ENSDARP00000023122	Danio
ENSDARP00000021656	Danio
ENSDARP00000066247	Danio
ENSDARP00000066248	Danio
ENSDARP00000066249	Danio
ENSDARP00000032676	Danio
ENSDARP00000048871	Danio
ENSDARP00000066250	Danio
ENSDARP00000066251	Danio
ENSDARP00000049526	Danio
ENSDARP00000066252	Danio
ENSDARP00000048527	Danio
ENSDARP00000039326	Danio
ENSDARP00000066253	Danio
ENSDARP00000066254	Danio
ENSDARP00000041139	Danio
ENSDARP00000045477	Danio
ENSDARP00000037535	Danio
ENSDARP00000042571	Danio	hypothetical protein LOC541550 [Source:RefSeq_peptide;Acc:NP_001014385]
ENSDARP00000031605	Danio
ENSDARP00000066255	Danio
ENSDARP00000043886	Danio	hypothetical protein LOC447860 [Source:RefSeq_peptide;Acc:NP_001004599]
ENSDARP00000009531	Danio	transcription factor tcf4 [Source:RefSeq_peptide;Acc:NP_571334]
ENSDARP00000030292	Danio	transcription factor tcf4 [Source:RefSeq_peptide;Acc:NP_571334]
ENSDARP00000011361	Danio	crystallin, gamma MX. [Source:RefSeq_peptide;Acc:NP_001013280]
ENSDARP00000028600	Danio
ENSDARP00000066256	Danio	zgc:100819 [Source:RefSeq_peptide;Acc:NP_001003545]
ENSDARP00000066257	Danio
ENSDARP00000015074	Danio
ENSDARP00000030477	Danio
ENSDARP00000066258	Danio
ENSDARP00000047741	Danio
ENSDARP00000035749	Danio
ENSDARP00000066259	Danio
ENSDARP00000036860	Danio
ENSDARP00000066260	Danio
ENSDARP00000066261	Danio
ENSDARP00000066262	Danio
ENSDARP00000047123	Danio	zgc:92347 [Source:RefSeq_peptide;Acc:NP_001002447]
ENSDARP00000023822	Danio
ENSDARP00000003032	Danio	nudE nuclear distribution gene E homolog like 1 (A. nidulans) A [Source:RefSeq_peptide;Acc:NP_958501]
ENSDARP00000066263	Danio	similar to chondroadherin [Source:RefSeq_peptide;Acc:NP_957357]
ENSDARP00000039509	Danio
ENSDARP00000045185	Danio
ENSDARP00000033638	Danio
ENSDARP00000046958	Danio	Rho GTPase activating protein 12 [Source:RefSeq_peptide;Acc:NP_957168]
ENSDARP00000047723	Danio	zinc finger homeobox 1 [Source:RefSeq_peptide;Acc:NP_571784]
ENSDARP00000066264	Danio
ENSDARP00000066265	Danio	ETS-domain transcription factor pea3 (pea3), mRNA [Source:RefSeq_dna;Acc:NM_131425]
ENSDARP00000028029	Danio	ETS-domain transcription factor pea3 (pea3), mRNA [Source:RefSeq_dna;Acc:NM_131425]
ENSDARP00000027691	Danio	zgc:92343 [Source:RefSeq_peptide;Acc:NP_001002450]
ENSDARP00000066266	Danio
ENSDARP00000066267	Danio
ENSDARP00000037626	Danio
ENSDARP00000066268	Danio	Unknown (protein for MGC:77741) [Source:RefSeq_peptide;Acc:NP_955938]
ENSDARP00000066269	Danio	FLJ11273 protein (Fragment). [Source:Uniprot/SPTREMBL;Acc:Q7ZW67]
ENSDARP00000033367	Danio
ENSDARP00000066270	Danio
ENSDARP00000066271	Danio	proteasome activator subunit 3 [Source:RefSeq_peptide;Acc:NP_571451]
ENSDARP00000066272	Danio	Unknown (protein for MGC:77741) [Source:RefSeq_peptide;Acc:NP_955938]
ENSDARP00000066273	Danio	FLJ11273 protein (Fragment). [Source:Uniprot/SPTREMBL;Acc:Q7ZW67]
ENSDARP00000066274	Danio
ENSDARP00000066275	Danio
ENSDARP00000032881	Danio
ENSDARP00000005578	Danio	proteasome activator subunit 3 [Source:RefSeq_peptide;Acc:NP_571451]
ENSDARP00000001968	Danio	Novel protein similar to human SRC kinase associated adaptor protein (SKAP55 homologue) (Fragment). [Source:Uniprot/SPTREMBL;Acc:Q8JFT0]
ENSDARP00000001191	Danio	Homeobox protein Hox-B1b (Hox-A1). [Source:Uniprot/SWISSPROT;Acc:Q90423]
ENSDARP00000019738	Danio	Homeobox protein Hox-B5b (Hox-B5-like) (Zf-54). [Source:Uniprot/SWISSPROT;Acc:P09013]
ENSDARP00000010277	Danio	Homeobox protein Hox-B6b (Hox-A7). [Source:Uniprot/SWISSPROT;Acc:Q9YGT4]
ENSDARP00000001147	Danio	Homeobox protein Hox-B8b (Hox-A8). [Source:Uniprot/SWISSPROT;Acc:Q8JH55]
ENSDARP00000048505	Danio
ENSDARP00000066276	Danio
ENSDARP00000066277	Danio
ENSDARP00000014502	Danio
ENSDARP00000031485	Danio
ENSDARP00000023807	Danio	putative breast adenocarcinoma marker [Source:RefSeq_peptide;Acc:NP_998682]
ENSDARP00000041821	Danio
ENSDARP00000066278	Danio
ENSDARP00000066279	Danio
ENSDARP00000016969	Danio	ETS-domain transcription factor pea3 [Source:RefSeq_peptide;Acc:NP_571500]
ENSDARP00000066280	Danio
ENSDARP00000066281	Danio
ENSDARP00000066282	Danio
ENSDARP00000042156	Danio
ENSDARP00000066283	Danio
ENSDARP00000066284	Danio
ENSDARP00000019573	Danio
ENSDARP00000050482	Danio	ETS domain transcription factor PEA3. [Source:Uniprot/SWISSPROT;Acc:Q9PUQ1]
ENSDARP00000066285	Danio
ENSDARP00000066286	Danio
ENSDARP00000028293	Danio
ENSDARP00000066287	Danio
ENSDARP00000066288	Danio
ENSDARP00000015063	Danio
ENSDARP00000066289	Danio
ENSDARP00000066290	Danio
ENSDARP00000066291	Danio
ENSDARP00000066292	Danio
ENSDARP00000020942	Danio	proteasome (prosome, macropain) 26S subunit, non-ATPase, 11 (psmd11), mRNA [Source:RefSeq_dna;Acc:NM_199592]
ENSDARP00000066293	Danio	hypothetical protein LOC436788 [Source:RefSeq_peptide;Acc:NP_001002515]
ENSDARP00000066294	Danio
ENSDARP00000066295	Danio
ENSDARP00000066296	Danio
ENSDARP00000066297	Danio
ENSDARP00000003078	Danio	gdnf family receptor alpha 1b [Source:RefSeq_peptide;Acc:NP_571806]
ENSDARP00000066298	Danio
ENSDARP00000027837	Danio
ENSDARP00000003761	Danio	Hypothetical protein (Fragment). [Source:Uniprot/SPTREMBL;Acc:Q6DC28]
ENSDARP00000025485	Danio	mix-type homeobox gene 2 [Source:RefSeq_peptide;Acc:NP_571634]
ENSDARP00000026135	Danio
ENSDARP00000022412	Danio
ENSDARP00000029516	Danio	Novel protein similar to vertebrate ancient long opsin (Valop) (Fragment). [Source:Uniprot/SPTREMBL;Acc:Q7T176]
ENSDARP00000031054	Danio	hypothetical protein LOC497146 [Source:RefSeq_peptide;Acc:NP_001012507]
ENSDARP00000029015	Danio
ENSDARP00000033307	Danio
ENSDARP00000066299	Danio
ENSDARP00000066300	Danio
ENSDARP00000036583	Danio
ENSDARP00000030512	Danio
ENSDARP00000029299	Danio
ENSDARP00000028146	Danio
ENSDARP00000066301	Danio
ENSDARP00000001074	Danio
ENSDARP00000033583	Danio	Novel ring finger protein (Fragment). [Source:Uniprot/SPTREMBL;Acc:Q7T178]
ENSDARP00000031560	Danio	Novel ring finger protein (Fragment). [Source:Uniprot/SPTREMBL;Acc:Q7T179]
ENSDARP00000006762	Danio
ENSDARP00000013230	Danio	zgc:92595 [Source:RefSeq_peptide;Acc:NP_001005927]
ENSDARP00000066302	Danio	hypothetical protein LOC541330 [Source:RefSeq_peptide;Acc:NP_001013476]
ENSDARP00000048857	Danio	hypothetical protein LOC550400 [Source:RefSeq_peptide;Acc:NP_001017705]
ENSDARP00000066303	Danio	zgc:86863 [Source:RefSeq_peptide;Acc:NP_001002105]
ENSDARP00000011179	Danio	LOC402868 protein (Fragment). [Source:Uniprot/SPTREMBL;Acc:Q6PG36]
ENSDARP00000044252	Danio
ENSDARP00000048302	Danio
ENSDARP00000018820	Danio	Calmodulin (CaM). [Source:Uniprot/SWISSPROT;Acc:Q6PI52]
ENSDARP00000002389	Danio
ENSDARP00000005862	Danio
ENSDARP00000008311	Danio	Gch protein. [Source:Uniprot/SPTREMBL;Acc:Q6IQV5]
ENSDARP00000066304	Danio	hypothetical protein LOC550592 [Source:RefSeq_peptide;Acc:NP_001017893]
ENSDARP00000050069	Danio	phosphatidylinositol glycan, class F [Source:RefSeq_peptide;Acc:NP_991208]
ENSDARP00000032142	Danio	ras-like protein TC10 [Source:RefSeq_peptide;Acc:NP_956112]
ENSDARP00000030347	Danio	cytochrome c oxidase subunit VIIa polypeptide 2 like [Source:RefSeq_peptide;Acc:NP_956268]
ENSDARP00000038719	Danio
ENSDARP00000066305	Danio
ENSDARP00000039676	Danio	metastasis associated 3 [Source:RefSeq_peptide;Acc:NP_956206]
ENSDARP00000048200	Danio
ENSDARP00000066306	Danio	zgc:91956 [Source:RefSeq_peptide;Acc:NP_001003503]
ENSDARP00000016749	Danio
ENSDARP00000066307	Danio	osteoclast stimulating factor 1 [Source:RefSeq_peptide;Acc:NP_998022]
ENSDARP00000031270	Danio	paxillin [Source:RefSeq_peptide;Acc:NP_963882]
ENSDARP00000040041	Danio	LIM domain binding 3 [Source:RefSeq_peptide;Acc:NP_956152]
ENSDARP00000006028	Danio	LIM domain binding 3 [Source:RefSeq_peptide;Acc:NP_956152]
ENSDARP00000066308	Danio	zgc:92227 [Source:RefSeq_peptide;Acc:NP_001004585]
ENSDARP00000066309	Danio
ENSDARP00000066310	Danio
ENSDARP00000047427	Danio
ENSDARP00000017123	Danio
ENSDARP00000021260	Danio
ENSDARP00000021685	Danio
ENSDARP00000045085	Danio
ENSDARP00000026430	Danio
ENSDARP00000031430	Danio
ENSDARP00000066311	Danio
ENSDARP00000066312	Danio	sine oculis homeobox homolog 3b [Source:RefSeq_peptide;Acc:NP_571438]
ENSDARP00000011459	Danio	hypothetical protein LOC492347 [Source:RefSeq_peptide;Acc:NP_001007314]
ENSDARP00000066313	Danio	sine oculis homeobox homolog 3b [Source:RefSeq_peptide;Acc:NP_571438]
ENSDARP00000066314	Danio
ENSDARP00000027768	Danio	mutS homolog 2 [Source:RefSeq_peptide;Acc:NP_998689]
ENSDARP00000066315	Danio
ENSDARP00000066316	Danio	hypothetical protein LOC550127 [Source:RefSeq_peptide;Acc:NP_001017555]
ENSDARP00000066317	Danio
ENSDARP00000047151	Danio	follicle stimulating hormone receptor [Source:RefSeq_peptide;Acc:NP_001001812]
ENSDARP00000048395	Danio
ENSDARP00000036643	Danio	luteinizing hormone receptor [Source:RefSeq_peptide;Acc:NP_991188]
ENSDARP00000066318	Danio
ENSDARP00000066319	Danio
ENSDARP00000066320	Danio
ENSDARP00000066321	Danio
ENSDARP00000066322	Danio
ENSDARP00000050008	Danio
ENSDARP00000039563	Danio
ENSDARP00000049939	Danio
ENSDARP00000066323	Danio
ENSDARP00000046872	Danio
ENSDARP00000040524	Danio
ENSDARP00000011070	Danio
ENSDARP00000066324	Danio
ENSDARP00000045216	Danio
ENSDARP00000066325	Danio
ENSDARP00000066326	Danio
ENSDARP00000066327	Danio
ENSDARP00000066328	Danio
ENSDARP00000015440	Danio	Hypothetical protein (Fragment). [Source:Uniprot/SPTREMBL;Acc:Q58EF3]
ENSDARP00000066329	Danio
ENSDARP00000019759	Danio	Svil protein (Fragment). [Source:Uniprot/SPTREMBL;Acc:Q7SX87]
ENSDARP00000066330	Danio
ENSDARP00000025755	Danio
ENSDARP00000066331	Danio
ENSDARP00000017641	Danio
ENSDARP00000066332	Danio
ENSDARP00000042134	Danio
ENSDARP00000014464	Danio	Hypothetical protein (Fragment). [Source:Uniprot/SPTREMBL;Acc:Q58EF3]
ENSDARP00000066333	Danio	Hypothetical protein (Fragment). [Source:Uniprot/SPTREMBL;Acc:Q58EF3]
ENSDARP00000066334	Danio
ENSDARP00000012869	Danio	ankyrin repeat and SOCS box-containing 3 [Source:RefSeq_peptide;Acc:NP_956168]
ENSDARP00000066335	Danio
ENSDARP00000066336	Danio
ENSDARP00000042505	Danio
ENSDARP00000045522	Danio
ENSDARP00000066337	Danio
ENSDARP00000066338	Danio
ENSDARP00000066339	Danio
ENSDARP00000066340	Danio
ENSDARP00000066341	Danio
ENSDARP00000025776	Danio	hypothetical protein LOC494076 [Source:RefSeq_peptide;Acc:NP_001008619]
ENSDARP00000046861	Danio
ENSDARP00000066342	Danio
ENSDARP00000041675	Danio	tryptophan hydroxylase 1 (tryptophan 5-monooxygenase) [Source:RefSeq_peptide;Acc:NP_840091]
ENSDARP00000011636	Danio	hypothetical protein LOC393104 [Source:RefSeq_peptide;Acc:NP_956429]
ENSDARP00000010699	Danio	humpback [Source:RefSeq_peptide;Acc:NP_571051]
ENSDARP00000039724	Danio
ENSDARP00000066343	Danio
ENSDARP00000008558	Danio
ENSDARP00000020485	Danio	sex hormone binding globulin [Source:RefSeq_peptide;Acc:NP_001007152]
ENSDARP00000045671	Danio
ENSDARP00000048707	Danio	Hypothetical protein (Fragment). [Source:Uniprot/SPTREMBL;Acc:Q58EF0]
ENSDARP00000012148	Danio	zgc:86681 (zgc:86681), mRNA [Source:RefSeq_dna;Acc:NM_001001594]
ENSDARP00000036377	Danio
ENSDARP00000066344	Danio
ENSDARP00000066345	Danio
ENSDARP00000066346	Danio
ENSDARP00000066347	Danio
ENSDARP00000050635	Danio
ENSDARP00000045610	Danio
ENSDARP00000046045	Danio
ENSDARP00000066348	Danio
ENSDARP00000049083	Danio
ENSDARP00000048099	Danio
ENSDARP00000018582	Danio	Unknown (protein for MGC:77145) [Source:RefSeq_peptide;Acc:NP_996661]
ENSDARP00000044798	Danio
ENSDARP00000066349	Danio
ENSDARP00000066350	Danio
ENSDARP00000066351	Danio
ENSDARP00000042085	Danio
ENSDARP00000066352	Danio
ENSDARP00000006073	Danio
ENSDARP00000066353	Danio
ENSDARP00000036548	Danio
ENSDARP00000015673	Danio
ENSDARP00000049938	Danio
ENSDARP00000046561	Danio
ENSDARP00000015839	Danio
ENSDARP00000041158	Danio
ENSDARP00000008905	Danio	interferon-stimulated transcription factor 3, gamma 48kDa [Source:RefSeq_peptide;Acc:NP_991273]
ENSDARP00000041393	Danio	hypothetical protein LOC393094 [Source:RefSeq_peptide;Acc:NP_956420]
ENSDARP00000049166	Danio	proteasome activator subunit 2 [Source:RefSeq_peptide;Acc:NP_571449]
ENSDARP00000012341	Danio
ENSDARP00000066354	Danio
ENSDARP00000066355	Danio
ENSDARP00000066356	Danio
ENSDARP00000066357	Danio
ENSDARP00000043090	Danio
ENSDARP00000066358	Danio
ENSDARP00000066359	Danio	Forkhead box protein H1 (Forkhead activin signal transducer 1) (Fast- 1) (Schmalspur protein). [Source:Uniprot/SWISSPROT;Acc:Q9I9E1]
ENSDARP00000066360	Danio	Forkhead box protein H1 (Forkhead activin signal transducer 1) (Fast- 1) (Schmalspur protein). [Source:Uniprot/SWISSPROT;Acc:Q9I9E1]
ENSDARP00000066362	Danio
ENSDARP00000066361	Danio
ENSDARP00000066363	Danio
ENSDARP00000010504	Danio
ENSDARP00000066364	Danio
ENSDARP00000039189	Danio
ENSDARP00000066365	Danio
ENSDARP00000066366	Danio	Wu:fc27c03 protein (Fragment). [Source:Uniprot/SPTREMBL;Acc:Q7ZVA7]
ENSDARP00000066367	Danio	kelch-like 11 [Source:RefSeq_peptide;Acc:NP_956077]
ENSDARP00000040339	Danio	protein tyrosine phosphatase, non-receptor type 2 [Source:RefSeq_peptide;Acc:NP_956760]
ENSDARP00000066368	Danio	protein tyrosine phosphatase, non-receptor type 2 [Source:RefSeq_peptide;Acc:NP_956760]
ENSDARP00000066369	Danio
ENSDARP00000066371	Danio
ENSDARP00000066370	Danio
ENSDARP00000044361	Danio
ENSDARP00000066373	Danio
ENSDARP00000066372	Danio	hypothetical protein LOC334582 [Source:RefSeq_peptide;Acc:NP_001001404]
ENSDARP00000066374	Danio
ENSDARP00000066375	Danio	ADP-ribosylation factor-like 8 [Source:RefSeq_peptide;Acc:NP_956118]
ENSDARP00000016241	Danio
ENSDARP00000066376	Danio
ENSDARP00000066377	Danio	Novel protein similar to human histamine receptor H3 (HRH3). [Source:Uniprot/SPTREMBL;Acc:Q6ZM33]
ENSDARP00000019882	Danio	hypothetical protein MGC73189 [Source:RefSeq_peptide;Acc:NP_957124]
ENSDARP00000045041	Danio	Novel protein similar to zebrafish pim-1 oncogene (Pim1) (Fragment). [Source:Uniprot/SPTREMBL;Acc:Q6ZM85]
ENSDARP00000066378	Danio	Novel protein similar to mouse ionotropic glutamate receptor delta 2 (Grid2) interacting protein 1 (Grid2ip). [Source:Uniprot/SPTREMBL;Acc:Q6ZM86]
ENSDARP00000066379	Danio	carbonic anhydrase VII [Source:RefSeq_peptide;Acc:NP_957107]
ENSDARP00000066380	Danio	amyloid beta precursor protein binding protein 1 (appbp1), mRNA [Source:RefSeq_dna;Acc:NM_200499]
ENSDARP00000026192	Danio	amyloid beta precursor protein binding protein 1 (appbp1), mRNA [Source:RefSeq_dna;Acc:NM_200499]
ENSDARP00000010652	Danio	hypothetical protein LOC447907 [Source:RefSeq_peptide;Acc:NP_001004645]
ENSDARP00000066381	Danio	hypothetical protein LOC447923 [Source:RefSeq_peptide;Acc:NP_001004661]
ENSDARP00000066382	Danio
ENSDARP00000066383	Danio	hemoglobin beta embryonic-2 [Source:RefSeq_peptide;Acc:NP_998011]
ENSDARP00000036796	Danio	Embryonic globin beta e3 (Fragment). [Source:Uniprot/SPTREMBL;Acc:Q7T1B1]
ENSDARP00000066384	Danio
ENSDARP00000040908	Danio
ENSDARP00000022014	Danio	mahogunin, ring finger 1 [Source:RefSeq_peptide;Acc:NP_956173]
ENSDARP00000018871	Danio	hypothetical protein LOC436761 [Source:RefSeq_peptide;Acc:NP_001002488]
ENSDARP00000048753	Danio
ENSDARP00000047428	Danio
ENSDARP00000045961	Danio
ENSDARP00000018811	Danio	hypothetical protein LOC327322 [Source:RefSeq_peptide;Acc:NP_956079]
ENSDARP00000045608	Danio	hypothetical protein LOC492772 [Source:RefSeq_peptide;Acc:NP_001007414]
ENSDARP00000066385	Danio	hypothetical protein LOC541382 [Source:RefSeq_peptide;Acc:NP_001013527]
ENSDARP00000049720	Danio
ENSDARP00000047658	Danio
ENSDARP00000066386	Danio
ENSDARP00000045819	Danio
ENSDARP00000045718	Danio
ENSDARP00000041710	Danio	zgc:91975 [Source:RefSeq_peptide;Acc:NP_001003992]
ENSDARP00000066387	Danio	translocase of outer mitochondrial membrane 22 homolog [Source:RefSeq_peptide;Acc:NP_001001724]
ENSDARP00000044859	Danio	v-maf musculoaponeurotic fibrosarcoma oncogene homolog f [Source:RefSeq_peptide;Acc:NP_956630]
ENSDARP00000066388	Danio	hypothetical protein LOC550413 [Source:RefSeq_peptide;Acc:NP_001017718]
ENSDARP00000066389	Danio	hypothetical protein LOC335930 [Source:RefSeq_peptide;Acc:NP_997912]
ENSDARP00000040534	Danio
ENSDARP00000066390	Danio	hypothetical protein LOC335930 [Source:RefSeq_peptide;Acc:NP_997912]
ENSDARP00000043604	Danio
ENSDARP00000045078	Danio
ENSDARP00000023071	Danio
ENSDARP00000040461	Danio	Unknown (protein for MGC:56344) [Source:RefSeq_peptide;Acc:NP_997797]
ENSDARP00000045855	Danio
ENSDARP00000042012	Danio
ENSDARP00000066391	Danio	leucine-rich protein [Source:RefSeq_peptide;Acc:NP_001003838]
ENSDARP00000049528	Danio
ENSDARP00000066392	Danio	Unknown (protein for MGC:56344) [Source:RefSeq_peptide;Acc:NP_997797]
ENSDARP00000066393	Danio	leucine-rich protein [Source:RefSeq_peptide;Acc:NP_001003838]
ENSDARP00000005031	Danio
ENSDARP00000040818	Danio	thyrotroph embryonic factor [Source:RefSeq_peptide;Acc:NP_571475]
ENSDARP00000066394	Danio	thyrotroph embryonic factor [Source:RefSeq_peptide;Acc:NP_571475]
ENSDARP00000066395	Danio	thyrotroph embryonic factor [Source:RefSeq_peptide;Acc:NP_571475]
ENSDARP00000024024	Danio	thyrotroph embryonic factor [Source:RefSeq_peptide;Acc:NP_571475]
ENSDARP00000066396	Danio	PHD finger protein 5A [Source:RefSeq_peptide;Acc:NP_775373]
ENSDARP00000034310	Danio	hypothetical protein MGC73189 [Source:RefSeq_peptide;Acc:NP_957124]
ENSDARP00000066397	Danio
ENSDARP00000066398	Danio
ENSDARP00000066399	Danio
ENSDARP00000066400	Danio	zinc finger, DHHC domain containing 4 [Source:RefSeq_peptide;Acc:NP_956343]
ENSDARP00000039692	Danio	hypothetical protein LOC334308 [Source:RefSeq_peptide;Acc:NP_997891]
ENSDARP00000008377	Danio
ENSDARP00000019416	Danio	G protein beta subunit-like [Source:RefSeq_peptide;Acc:NP_956171]
ENSDARP00000066401	Danio	zgc:92822 [Source:RefSeq_peptide;Acc:NP_001004567]
ENSDARP00000005688	Danio
ENSDARP00000066402	Danio	zgc:92822 [Source:RefSeq_peptide;Acc:NP_001004567]
ENSDARP00000066403	Danio
ENSDARP00000066404	Danio
ENSDARP00000003446	Danio
ENSDARP00000045042	Danio
ENSDARP00000066405	Danio
ENSDARP00000066406	Danio
ENSDARP00000042005	Danio	BAI1-associated protein 2-like 1 [Source:RefSeq_peptide;Acc:NP_944604]
ENSDARP00000066407	Danio
ENSDARP00000066408	Danio
ENSDARP00000066409	Danio
ENSDARP00000031690	Danio	parvalbumin isoform 1b [Source:RefSeq_peptide;Acc:NP_956506]
ENSDARP00000020027	Danio	Parvalbumin beta. [Source:Uniprot/SWISSPROT;Acc:Q9I8V0]
ENSDARP00000002562	Danio	oncomodulin B [Source:RefSeq_peptide;Acc:NP_891983]
ENSDARP00000045722	Danio	hypothetical protein LOC393103 [Source:RefSeq_peptide;Acc:NP_956428]
ENSDARP00000066410	Danio	zgc:92146 [Source:RefSeq_peptide;Acc:NP_001004592]
ENSDARP00000066411	Danio
ENSDARP00000066412	Danio	3'-phosphoadenosine 5'-phosphosulfate synthase 2 [Source:RefSeq_peptide;Acc:NP_997727]
ENSDARP00000066413	Danio	hypothetical protein LOC554126 [Source:RefSeq_peptide;Acc:NP_001019592]
ENSDARP00000066414	Danio	si:rp71-1g13.2 [Source:RefSeq_peptide;Acc:NP_001007182]
ENSDARP00000066415	Danio	phosphatase and tensin homolog (mutated in multiple advanced cancers 1) [Source:RefSeq_peptide;Acc:NP_001001822]
ENSDARP00000039989	Danio	phosphatase and tensin homolog (mutated in multiple advanced cancers 1) [Source:RefSeq_peptide;Acc:NP_001001822]
ENSDARP00000066416	Danio
ENSDARP00000066417	Danio
ENSDARP00000046277	Danio	hypothetical protein zgc:85889 [Source:RefSeq_peptide;Acc:NP_998101]
ENSDARP00000066418	Danio
ENSDARP00000066419	Danio
ENSDARP00000066420	Danio
ENSDARP00000066421	Danio
ENSDARP00000066422	Danio
ENSDARP00000028707	Danio	Hypothetical protein (Fragment). [Source:Uniprot/SPTREMBL;Acc:Q5D017]
ENSDARP00000003814	Danio	hypothetical protein LOC393240 [Source:RefSeq_peptide;Acc:NP_956564]
ENSDARP00000046283	Danio
ENSDARP00000049504	Danio
ENSDARP00000038687	Danio
ENSDARP00000021090	Danio
ENSDARP00000066423	Danio
ENSDARP00000018713	Danio	hypothetical protein LOC541503 [Source:RefSeq_peptide;Acc:NP_001014338]
ENSDARP00000000643	Danio	Growth/differentiation factor 8 precursor (GDF-8) (Myostatin). [Source:Uniprot/SWISSPROT;Acc:O42222]
ENSDARP00000050575	Danio
ENSDARP00000066424	Danio
ENSDARP00000016794	Danio	similar to multiple inositol polyphosphate histidine phosphatase 1 [Source:RefSeq_peptide;Acc:NP_957394]
ENSDARP00000066425	Danio	3'-phosphoadenosine 5'-phosphosulfate synthase 2 [Source:RefSeq_peptide;Acc:NP_997727]
ENSDARP00000066426	Danio	hypothetical protein LOC554126 [Source:RefSeq_peptide;Acc:NP_001019592]
ENSDARP00000066427	Danio	si:rp71-1g13.2 [Source:RefSeq_peptide;Acc:NP_001007182]
ENSDARP00000066428	Danio	phosphatase and tensin homolog (mutated in multiple advanced cancers 1) [Source:RefSeq_peptide;Acc:NP_001001822]
ENSDARP00000043375	Danio	phosphatase and tensin homolog (mutated in multiple advanced cancers 1) [Source:RefSeq_peptide;Acc:NP_001001822]
ENSDARP00000026663	Danio	hypothetical protein LOC436880 [Source:RefSeq_peptide;Acc:NP_001002607]
ENSDARP00000026364	Danio	lipase, gastric [Source:RefSeq_peptide;Acc:NP_998569]
ENSDARP00000012738	Danio	hypothetical protein LOC393244 [Source:RefSeq_peptide;Acc:NP_956568]
ENSDARP00000026785	Danio
ENSDARP00000066429	Danio	actin, alpha 2, smooth muscle, aorta [Source:RefSeq_peptide;Acc:NP_997785]
ENSDARP00000047915	Danio	hatching gland gene 1 [Source:RefSeq_peptide;Acc:NP_571273]
ENSDARP00000066430	Danio
ENSDARP00000066431	Danio
ENSDARP00000066432	Danio
ENSDARP00000066433	Danio
ENSDARP00000066434	Danio
ENSDARP00000066435	Danio
ENSDARP00000041126	Danio
ENSDARP00000066436	Danio
ENSDARP00000027776	Danio
ENSDARP00000014449	Danio
ENSDARP00000010061	Danio
ENSDARP00000066437	Danio
ENSDARP00000007361	Danio
ENSDARP00000002817	Danio
ENSDARP00000066438	Danio	hypothetical protein LOC494109 [Source:RefSeq_peptide;Acc:NP_001008652]
ENSDARP00000066439	Danio
ENSDARP00000041325	Danio	hypothetical protein LOC393846 [Source:RefSeq_peptide;Acc:NP_957166]
ENSDARP00000023642	Danio	neurogenic differentiation 2 [Source:RefSeq_peptide;Acc:NP_571157]
ENSDARP00000066440	Danio
ENSDARP00000015767	Danio
ENSDARP00000066441	Danio	Novel protein similar to human BAP28 (Fragment). [Source:Uniprot/SPTREMBL;Acc:Q7T154]
ENSDARP00000066442	Danio	Novel protein similar to human BAP28 (Fragment). [Source:Uniprot/SPTREMBL;Acc:Q7T153]
ENSDARP00000066443	Danio	Novel protein similar to human liver arginase (ARG1). [Source:Uniprot/SPTREMBL;Acc:Q7T151]
ENSDARP00000048492	Danio	Novel protein similar to human and rodent procollagen-proline, 2- oxoglutarate 4-dioxygenase (Proline 4-hydroxylase), alpha polypeptide I (P4HA1). [Source:Uniprot/SPTREMBL;Acc:Q7T150]
ENSDARP00000066444	Danio	Novel protein with NUDIX domain. [Source:Uniprot/SPTREMBL;Acc:Q7T149]
ENSDARP00000049801	Danio
ENSDARP00000066445	Danio	BAP28 protein [Source:RefSeq_peptide;Acc:NP_956194]
ENSDARP00000026134	Danio	BAP28 protein [Source:RefSeq_peptide;Acc:NP_956194]
ENSDARP00000066446	Danio
ENSDARP00000066447	Danio
ENSDARP00000066448	Danio
ENSDARP00000007002	Danio
ENSDARP00000013018	Danio	calpain 1 [Source:RefSeq_peptide;Acc:NP_998624]
ENSDARP00000066449	Danio	zgc:76883 [Source:RefSeq_peptide;Acc:NP_998144]
ENSDARP00000019871	Danio	Actin-related protein 8. [Source:Uniprot/SWISSPROT;Acc:P59679]
ENSDARP00000066450	Danio	zgc:77008 [Source:RefSeq_peptide;Acc:NP_998476]
ENSDARP00000066451	Danio	hypothetical protein LOC447943 [Source:RefSeq_peptide;Acc:NP_001004681]
ENSDARP00000066452	Danio
ENSDARP00000066453	Danio
ENSDARP00000066454	Danio
ENSDARP00000018037	Danio
ENSDARP00000066455	Danio
ENSDARP00000066456	Danio
ENSDARP00000066457	Danio
ENSDARP00000066458	Danio
ENSDARP00000066459	Danio
ENSDARP00000032965	Danio
ENSDARP00000066460	Danio
ENSDARP00000066461	Danio
ENSDARP00000008469	Danio
ENSDARP00000066462	Danio
ENSDARP00000066463	Danio
ENSDARP00000066464	Danio
ENSDARP00000026323	Danio	hypothetical protein LOC393876 [Source:RefSeq_peptide;Acc:NP_957196]
ENSDARP00000066465	Danio
ENSDARP00000066466	Danio
ENSDARP00000001839	Danio
ENSDARP00000066467	Danio	Novel protein similar to human BAP28 (Fragment). [Source:Uniprot/SPTREMBL;Acc:Q7T154]
ENSDARP00000066468	Danio	Novel protein similar to human liver arginase (ARG1). [Source:Uniprot/SPTREMBL;Acc:Q7T151]
ENSDARP00000049761	Danio
ENSDARP00000048246	Danio
ENSDARP00000001248	Danio
ENSDARP00000066469	Danio	Novel protein with NUDIX domain. [Source:Uniprot/SPTREMBL;Acc:Q7T149]
ENSDARP00000044149	Danio	zgc:92648 [Source:RefSeq_peptide;Acc:NP_001002433]
ENSDARP00000010252	Danio	v-erb-b2 erythroblastic leukemia viral oncogene homolog 2, neuro/glioblastoma derived oncogene homolog [Source:RefSeq_peptide;Acc:NP_956413]
ENSDARP00000022903	Danio
ENSDARP00000010339	Danio
ENSDARP00000027674	Danio	parathyroid hormone receptor 3 [Source:RefSeq_peptide;Acc:NP_571453]
ENSDARP00000014990	Danio	tubulin, gamma complex associated protein 2 [Source:RefSeq_peptide;Acc:NP_956416]
ENSDARP00000038720	Danio
ENSDARP00000066470	Danio
ENSDARP00000026158	Danio	zgc:77548 [Source:RefSeq_peptide;Acc:NP_998465]
ENSDARP00000041727	Danio	Cytochrome P450 26A1 (EC 1.14.-.-) (Retinoic acid-metabolizing cytochrome) (P450RAI) (Retinoic acid 4-hydroxylase). [Source:Uniprot/SWISSPROT;Acc:P79739]
ENSDARP00000066471	Danio
ENSDARP00000023940	Danio
ENSDARP00000042974	Danio
ENSDARP00000043762	Danio
ENSDARP00000039293	Danio
ENSDARP00000020434	Danio
ENSDARP00000066472	Danio
ENSDARP00000008442	Danio
ENSDARP00000028887	Danio
ENSDARP00000066474	Danio
ENSDARP00000066473	Danio
ENSDARP00000066475	Danio
ENSDARP00000022290	Danio
ENSDARP00000021891	Danio
ENSDARP00000027295	Danio
ENSDARP00000035567	Danio
ENSDARP00000045556	Danio
ENSDARP00000043235	Danio
ENSDARP00000066476	Danio	dickkopf 1 [Source:RefSeq_peptide;Acc:NP_571078]
ENSDARP00000006056	Danio	protocadherin 15b [Source:RefSeq_peptide;Acc:NP_001012504]
ENSDARP00000021648	Danio	MYST histone acetyltransferase 2 [Source:RefSeq_peptide;Acc:NP_997800]
ENSDARP00000030904	Danio	zgc:92368 [Source:RefSeq_peptide;Acc:NP_001003512]
ENSDARP00000018227	Danio
ENSDARP00000011878	Danio	hypothetical protein LOC445178 [Source:RefSeq_peptide;Acc:NP_001003572]
ENSDARP00000048525	Danio
ENSDARP00000024847	Danio	N-acylsphingosine amidohydrolase 2 [Source:RefSeq_peptide;Acc:NP_001007764]
ENSDARP00000016279	Danio
ENSDARP00000003989	Danio
ENSDARP00000066481	Danio
ENSDARP00000066482	Danio
ENSDARP00000066485	Danio
ENSDARP00000066486	Danio
ENSDARP00000066487	Danio
ENSDARP00000028666	Danio	epsin 1 (epn1), mRNA [Source:RefSeq_dna;Acc:NM_213362]
ENSDARP00000009836	Danio	epsin 1 (epn1), mRNA [Source:RefSeq_dna;Acc:NM_213362]
ENSDARP00000011293	Danio	activation-induced cytidine deaminase [Source:RefSeq_peptide;Acc:NP_001008403]
ENSDARP00000011858	Danio	hypothetical protein LOC327198 [Source:RefSeq_peptide;Acc:NP_963879]
ENSDARP00000049364	Danio	LOC407678 protein (Fragment). [Source:Uniprot/SPTREMBL;Acc:Q6NW67]
ENSDARP00000066489	Danio
ENSDARP00000066490	Danio
ENSDARP00000009947	Danio	zgc:103767 [Source:RefSeq_peptide;Acc:NP_001006006]
ENSDARP00000066491	Danio	phosphodiesterase 6C, cGMP-specific, cone, alpha prime [Source:RefSeq_peptide;Acc:NP_957165]
ENSDARP00000066496	Danio	retinol binding protein 4, plasma [Source:RefSeq_peptide;Acc:NP_570995]
ENSDARP00000023751	Danio
ENSDARP00000066498	Danio
ENSDARP00000066500	Danio
ENSDARP00000015558	Danio
ENSDARP00000066503	Danio
ENSDARP00000066504	Danio
ENSDARP00000044803	Danio
ENSDARP00000066506	Danio
ENSDARP00000066507	Danio
ENSDARP00000066510	Danio
ENSDARP00000066509	Danio
ENSDARP00000047880	Danio
ENSDARP00000041108	Danio
ENSDARP00000019127	Danio	ventral homeobox [Source:RefSeq_peptide;Acc:NP_571773]
ENSDARP00000011087	Danio	ventral expressed homeobox [Source:RefSeq_peptide;Acc:NP_571775]
ENSDARP00000016307	Danio	hypothetical protein LOC553800 [Source:RefSeq_peptide;Acc:NP_001018598]
ENSDARP00000014626	Danio	hypothetical protein LOC553800 [Source:RefSeq_peptide;Acc:NP_001018598]
ENSDARP00000048255	Danio	hypothetical protein LOC553800 [Source:RefSeq_peptide;Acc:NP_001018598]
ENSDARP00000066513	Danio	hypothetical protein LOC553800 [Source:RefSeq_peptide;Acc:NP_001018598]
ENSDARP00000066515	Danio	retinol binding protein 4, plasma [Source:RefSeq_peptide;Acc:NP_570995]
ENSDARP00000066516	Danio	phosphodiesterase 6C, cGMP-specific, cone, alpha prime [Source:RefSeq_peptide;Acc:NP_957165]
ENSDARP00000012974	Danio
ENSDARP00000066517	Danio
ENSDARP00000066518	Danio
ENSDARP00000066519	Danio
ENSDARP00000066520	Danio
ENSDARP00000028524	Danio
ENSDARP00000003802	Danio
ENSDARP00000034328	Danio
ENSDARP00000020569	Danio
ENSDARP00000021723	Danio
ENSDARP00000066527	Danio
ENSDARP00000066528	Danio
ENSDARP00000066529	Danio
ENSDARP00000066531	Danio
ENSDARP00000066532	Danio
ENSDARP00000035397	Danio
ENSDARP00000066533	Danio
ENSDARP00000066534	Danio
ENSDARP00000066535	Danio
ENSDARP00000022724	Danio
ENSDARP00000066538	Danio
ENSDARP00000020819	Danio
ENSDARP00000011344	Danio	eukaryotic translation initiation factor 3, subunit 8 [Source:RefSeq_peptide;Acc:NP_998628]
ENSDARP00000030578	Danio	hypothetical protein LOC436664 [Source:RefSeq_peptide;Acc:NP_001002391]
ENSDARP00000015108	Danio	T-box 24 [Source:RefSeq_peptide;Acc:NP_705952]
ENSDARP00000041081	Danio
ENSDARP00000066545	Danio
ENSDARP00000009247	Danio	hypothetical protein MGC73060 [Source:RefSeq_peptide;Acc:NP_956992]
ENSDARP00000042199	Danio	zgc:77696 [Source:RefSeq_peptide;Acc:NP_998380]
ENSDARP00000008109	Danio
ENSDARP00000066549	Danio
ENSDARP00000066550	Danio
ENSDARP00000011741	Danio
ENSDARP00000015136	Danio
ENSDARP00000048273	Danio
ENSDARP00000014655	Danio
ENSDARP00000034066	Danio
ENSDARP00000038373	Danio
ENSDARP00000066554	Danio
ENSDARP00000012993	Danio
ENSDARP00000042276	Danio	hypothetical protein LOC541323 [Source:RefSeq_peptide;Acc:NP_001013469]
ENSDARP00000066556	Danio
ENSDARP00000066559	Danio
ENSDARP00000066558	Danio
ENSDARP00000066561	Danio
ENSDARP00000066563	Danio
ENSDARP00000034137	Danio
ENSDARP00000030437	Danio
ENSDARP00000066565	Danio
ENSDARP00000066566	Danio
ENSDARP00000017875	Danio	protein kinase Bsk146 [Source:RefSeq_peptide;Acc:NP_998006]
ENSDARP00000037019	Danio
ENSDARP00000014498	Danio	hypothetical protein LOC553684 [Source:RefSeq_peptide;Acc:NP_001018493]
ENSDARP00000066570	Danio
ENSDARP00000066572	Danio
ENSDARP00000066571	Danio
ENSDARP00000066573	Danio
ENSDARP00000066575	Danio
ENSDARP00000066576	Danio
ENSDARP00000066578	Danio	6-pyruvoyl tetrahydropterin synthase (Fragment). [Source:Uniprot/SPTREMBL;Acc:Q6B324]
ENSDARP00000033199	Danio
ENSDARP00000015225	Danio	Gap junction alpha-7 protein (Connexin 43.4) (Cx43.4). [Source:Uniprot/SWISSPROT;Acc:Q92052]
ENSDARP00000059209	Danio
ENSDARP00000059211	Danio	unc-50 homolog [Source:RefSeq_peptide;Acc:NP_956541]
ENSDARP00000020526	Danio
ENSDARP00000031685	Danio
ENSDARP00000044521	Danio
ENSDARP00000002299	Danio
ENSDARP00000048702	Danio
ENSDARP00000043020	Danio
ENSDARP00000007633	Danio
ENSDARP00000041026	Danio
ENSDARP00000002437	Danio	hypothetical protein MGC63522 [Source:RefSeq_peptide;Acc:NP_956894]
ENSDARP00000030625	Danio	hypothetical protein LOC437009 [Source:RefSeq_peptide;Acc:NP_001002736]
ENSDARP00000059219	Danio
ENSDARP00000015791	Danio	dermis expressed 1 [Source:RefSeq_peptide;Acc:NP_001005956]
ENSDARP00000043898	Danio
ENSDARP00000048900	Danio
ENSDARP00000059223	Danio
ENSDARP00000040540	Danio
ENSDARP00000059227	Danio	hypothetical protein MGC55779 [Source:RefSeq_peptide;Acc:NP_956532]
ENSDARP00000059231	Danio
ENSDARP00000044879	Danio	hypothetical protein LOC327557 [Source:RefSeq_peptide;Acc:NP_956121]
ENSDARP00000059236	Danio
ENSDARP00000041456	Danio
ENSDARP00000059247	Danio
ENSDARP00000042771	Danio
ENSDARP00000011885	Danio
ENSDARP00000026312	Danio	frizzled-related protein [Source:RefSeq_peptide;Acc:NP_571018]
ENSDARP00000014582	Danio
ENSDARP00000048895	Danio
ENSDARP00000059260	Danio
ENSDARP00000059262	Danio
ENSDARP00000041440	Danio	zgc:92133 [Source:RefSeq_peptide;Acc:NP_001007767]
ENSDARP00000018651	Danio
ENSDARP00000059276	Danio
ENSDARP00000059278	Danio
ENSDARP00000059280	Danio
ENSDARP00000059284	Danio	zgc:103562 [Source:RefSeq_peptide;Acc:NP_001007335]
ENSDARP00000059287	Danio
ENSDARP00000007345	Danio
ENSDARP00000035360	Danio
ENSDARP00000059295	Danio
ENSDARP00000026703	Danio	hypothetical protein LOC541415 [Source:RefSeq_peptide;Acc:NP_001013560]
ENSDARP00000006445	Danio	proteasome subunit alpha type 7 [Source:RefSeq_peptide;Acc:NP_998331]
ENSDARP00000059303	Danio
ENSDARP00000059304	Danio	hypothetical protein LOC402800 [Source:RefSeq_peptide;Acc:NP_001002041]
ENSDARP00000059307	Danio	hypothetical protein LOC554147 [Source:RefSeq_peptide;Acc:NP_001019611]
ENSDARP00000059309	Danio	zgc:92296 [Source:RefSeq_peptide;Acc:NP_001007317]
ENSDARP00000059312	Danio
ENSDARP00000030290	Danio
ENSDARP00000059316	Danio
ENSDARP00000059329	Danio
ENSDARP00000059332	Danio
ENSDARP00000059337	Danio
ENSDARP00000059339	Danio
ENSDARP00000059341	Danio
ENSDARP00000059348	Danio	SI:dZ87I4.2 (Novel glutaminase) (Fragment). [Source:Uniprot/SPTREMBL;Acc:Q8JFS4]
ENSDARP00000048677	Danio
ENSDARP00000059352	Danio
ENSDARP00000059357	Danio
ENSDARP00000059355	Danio
ENSDARP00000059361	Danio
ENSDARP00000059363	Danio
ENSDARP00000059367	Danio
ENSDARP00000059371	Danio
ENSDARP00000059374	Danio
ENSDARP00000059380	Danio	hypothetical protein LOC553744 [Source:RefSeq_peptide;Acc:NP_001018551]
ENSDARP00000059381	Danio
ENSDARP00000059382	Danio
ENSDARP00000059384	Danio
ENSDARP00000059389	Danio
ENSDARP00000042236	Danio	hypothetical protein LOC402930 [Source:RefSeq_peptide;Acc:NP_991197]
ENSDARP00000004922	Danio	lectin, mannose-binding 2-like [Source:RefSeq_peptide;Acc:NP_991288]
ENSDARP00000040997	Danio	Mitochondrial 18 kDa protein (MTP18). [Source:Uniprot/SWISSPROT;Acc:Q6PCS6]
ENSDARP00000059396	Danio
ENSDARP00000059397	Danio	hypothetical protein LOC553605 [Source:RefSeq_peptide;Acc:NP_001018417]
ENSDARP00000059398	Danio	hypothetical protein LOC553605 [Source:RefSeq_peptide;Acc:NP_001018417]
ENSDARP00000013196	Danio	hypothetical protein LOC553605 [Source:RefSeq_peptide;Acc:NP_001018417]
ENSDARP00000059400	Danio	hypothetical protein LOC553605 [Source:RefSeq_peptide;Acc:NP_001018417]
ENSDARP00000059403	Danio	hypothetical protein LOC553605 [Source:RefSeq_peptide;Acc:NP_001018417]
ENSDARP00000059406	Danio	hypothetical protein LOC553605 [Source:RefSeq_peptide;Acc:NP_001018417]
ENSDARP00000059415	Danio
ENSDARP00000059412	Danio
ENSDARP00000059421	Danio
ENSDARP00000059417	Danio
ENSDARP00000059424	Danio
ENSDARP00000020501	Danio	Hypothetical protein (Fragment). [Source:Uniprot/SPTREMBL;Acc:Q504D7]
ENSDARP00000059427	Danio
ENSDARP00000039030	Danio
ENSDARP00000059430	Danio
ENSDARP00000059432	Danio
ENSDARP00000059435	Danio
ENSDARP00000026490	Danio	neurogenic differentiation [Source:RefSeq_peptide;Acc:NP_571053]
ENSDARP00000059443	Danio
ENSDARP00000059444	Danio
ENSDARP00000026170	Danio	zinc finger protein 533 [Source:RefSeq_peptide;Acc:NP_997958]
ENSDARP00000059445	Danio	zinc finger protein 533 [Source:RefSeq_peptide;Acc:NP_997958]
ENSDARP00000059447	Danio	solo [Source:RefSeq_peptide;Acc:NP_878301]
ENSDARP00000059452	Danio	solo [Source:RefSeq_peptide;Acc:NP_878301]
ENSDARP00000059450	Danio	solo [Source:RefSeq_peptide;Acc:NP_878301]
ENSDARP00000000689	Danio
ENSDARP00000059457	Danio
ENSDARP00000059459	Danio	Titin (Fragment). [Source:Uniprot/SPTREMBL;Acc:Q90X22]
ENSDARP00000017985	Danio	Novel protein similar to human titin (TTN) (Fragment). [Source:Uniprot/SPTREMBL;Acc:Q801W8]
ENSDARP00000000769	Danio	Novel protein similar to human titin (TTN) (Fragment). [Source:Uniprot/SPTREMBL;Acc:Q7ZZ48]
ENSDARP00000001468	Danio	Novel protein similar to human titin (TTN) (Fragment). [Source:Uniprot/SPTREMBL;Acc:Q7ZZ46]
ENSDARP00000019957	Danio	Novel protein similar to human titin (TTN) (Fragment). [Source:Uniprot/SPTREMBL;Acc:Q7ZZ46]
ENSDARP00000023014	Danio	FK506 binding protein 7 [Source:RefSeq_peptide;Acc:NP_001004506]
ENSDARP00000033539	Danio	Novel protein similar to collagen (Fragment). [Source:Uniprot/SPTREMBL;Acc:Q7ZZ59]
ENSDARP00000000920	Danio	GULP, engulfment adaptor PTB domain containing 1 [Source:RefSeq_peptide;Acc:NP_001007183]
ENSDARP00000059487	Danio
ENSDARP00000013971	Danio
ENSDARP00000059490	Danio
ENSDARP00000059492	Danio
ENSDARP00000059494	Danio
ENSDARP00000010840	Danio	ubiquitin-conjugating enzyme E2E 3 [Source:RefSeq_peptide;Acc:NP_957215]
ENSDARP00000034251	Danio
ENSDARP00000014769	Danio
ENSDARP00000059514	Danio
ENSDARP00000059517	Danio
ENSDARP00000045137	Danio
ENSDARP00000021509	Danio	zgc:100872 [Source:RefSeq_peptide;Acc:NP_001004010]
ENSDARP00000016097	Danio
ENSDARP00000044385	Danio
ENSDARP00000059552	Danio
ENSDARP00000041144	Danio
ENSDARP00000059553	Danio
ENSDARP00000059555	Danio
ENSDARP00000059556	Danio
ENSDARP00000059562	Danio
ENSDARP00000059565	Danio	hypothetical protein LOC553744 [Source:RefSeq_peptide;Acc:NP_001018551]
ENSDARP00000059568	Danio
ENSDARP00000059571	Danio
ENSDARP00000059577	Danio
ENSDARP00000059585	Danio
ENSDARP00000032236	Danio
ENSDARP00000059623	Danio
ENSDARP00000059625	Danio
ENSDARP00000059627	Danio
ENSDARP00000059632	Danio	SI:dZ87I4.2 (Novel glutaminase) (Fragment). [Source:Uniprot/SPTREMBL;Acc:Q8JFS4]
ENSDARP00000059634	Danio	Novel protein similar to human signal transducer and activator of transcription (STAT) (Fragment). [Source:Uniprot/SPTREMBL;Acc:Q801X1]
ENSDARP00000059637	Danio	signal transducer and activator of transcription 1, 91kDa [Source:RefSeq_peptide;Acc:NP_956385]
ENSDARP00000000280	Danio	signal transducer and activator of transcription 1, 91kDa [Source:RefSeq_peptide;Acc:NP_956385]
ENSDARP00000059645	Danio	signal transducer and activator of transcription 4 [Source:RefSeq_peptide;Acc:NP_001004510]
ENSDARP00000000561	Danio	signal transducer and activator of transcription 4 [Source:RefSeq_peptide;Acc:NP_001004510]
ENSDARP00000059650	Danio	signal transducer and activator of transcription 4 [Source:RefSeq_peptide;Acc:NP_001004510]
ENSDARP00000059666	Danio	hypothetical protein LOC368478 [Source:RefSeq_peptide;Acc:NP_956384]
ENSDARP00000059669	Danio	hypothetical protein LOC368478 [Source:RefSeq_peptide;Acc:NP_956384]
ENSDARP00000049808	Danio
ENSDARP00000021997	Danio
ENSDARP00000059681	Danio
ENSDARP00000059685	Danio
ENSDARP00000059688	Danio
ENSDARP00000059690	Danio
ENSDARP00000034321	Danio
ENSDARP00000059706	Danio
ENSDARP00000005068	Danio
ENSDARP00000059714	Danio
ENSDARP00000019390	Danio	zgc:92095 [Source:RefSeq_peptide;Acc:NP_001004597]
ENSDARP00000039912	Danio	zgc:100975 [Source:RefSeq_peptide;Acc:NP_001003777]
ENSDARP00000046337	Danio
ENSDARP00000010693	Danio	GLI-Kruppel family member GLI2a [Source:RefSeq_peptide;Acc:NP_571042]
ENSDARP00000059752	Danio	inhibin, beta B [Source:RefSeq_peptide;Acc:NP_571143]
ENSDARP00000016797	Danio	zgc:100801 [Source:RefSeq_peptide;Acc:NP_001003649]
ENSDARP00000059755	Danio	zgc:100801 [Source:RefSeq_peptide;Acc:NP_001003649]
ENSDARP00000059757	Danio
ENSDARP00000059759	Danio
ENSDARP00000059761	Danio
ENSDARP00000059762	Danio
ENSDARP00000059763	Danio
ENSDARP00000059765	Danio
ENSDARP00000031835	Danio
ENSDARP00000059767	Danio
ENSDARP00000021569	Danio	ATPase, Na+/K+ transporting, alpha 1b polypeptide [Source:RefSeq_peptide;Acc:NP_571765]
ENSDARP00000005520	Danio
ENSDARP00000017551	Danio	hypothetical protein LOC550341 [Source:RefSeq_peptide;Acc:NP_001017648]
ENSDARP00000017482	Danio	zgc:100963 [Source:RefSeq_peptide;Acc:NP_001003616]
ENSDARP00000059793	Danio
ENSDARP00000002471	Danio
ENSDARP00000018908	Danio
ENSDARP00000059803	Danio
ENSDARP00000059808	Danio
ENSDARP00000059815	Danio
ENSDARP00000059836	Danio	zgc:92600 [Source:RefSeq_peptide;Acc:NP_001002711]
ENSDARP00000010992	Danio
ENSDARP00000059843	Danio
ENSDARP00000059844	Danio
ENSDARP00000032834	Danio	monoamine oxidase [Source:RefSeq_peptide;Acc:NP_997992]
ENSDARP00000059852	Danio
ENSDARP00000059854	Danio	Wnt-4a protein precursor. [Source:Uniprot/SWISSPROT;Acc:P47793]
ENSDARP00000059856	Danio
ENSDARP00000049322	Danio
ENSDARP00000059860	Danio	rp42 homolog [Source:RefSeq_peptide;Acc:NP_991101]
ENSDARP00000007743	Danio	zgc:63714 [Source:RefSeq_peptide;Acc:NP_998676]
ENSDARP00000022077	Danio
ENSDARP00000033713	Danio
ENSDARP00000059874	Danio
ENSDARP00000013387	Danio
ENSDARP00000017886	Danio
ENSDARP00000007812	Danio
ENSDARP00000059878	Danio
ENSDARP00000040503	Danio
ENSDARP00000003216	Danio
ENSDARP00000010465	Danio	cofactor required for Sp1 transcriptional activation, subunit 2 [Source:RefSeq_peptide;Acc:NP_997930]
ENSDARP00000045753	Danio	hypothetical protein LOC550508 [Source:RefSeq_peptide;Acc:NP_001017810]
ENSDARP00000027333	Danio
ENSDARP00000037034	Danio
ENSDARP00000044802	Danio
ENSDARP00000023453	Danio
ENSDARP00000020036	Danio
ENSDARP00000059938	Danio
ENSDARP00000059941	Danio	hypothetical protein LOC447904 [Source:RefSeq_peptide;Acc:NP_001004642]
ENSDARP00000020615	Danio
ENSDARP00000036829	Danio
ENSDARP00000059947	Danio	hypothetical protein LOC321611 [Source:RefSeq_peptide;Acc:NP_997757]
ENSDARP00000049804	Danio
ENSDARP00000044706	Danio
ENSDARP00000059954	Danio	hypothetical protein LOC447904 [Source:RefSeq_peptide;Acc:NP_001004642]
ENSDARP00000006882	Danio	Hypothetical protein (Fragment). [Source:Uniprot/SPTREMBL;Acc:Q58EG6]
ENSDARP00000031014	Danio	hypothetical protein LOC321611 [Source:RefSeq_peptide;Acc:NP_997757]
ENSDARP00000009274	Danio
ENSDARP00000059967	Danio
ENSDARP00000059968	Danio
ENSDARP00000059978	Danio	G protein-coupled receptor 161 [Source:RefSeq_peptide;Acc:NP_001007200]
ENSDARP00000059980	Danio	coagulation factor V [Source:RefSeq_peptide;Acc:NP_001007209]
ENSDARP00000059985	Danio	coagulation factor V [Source:RefSeq_peptide;Acc:NP_001007209]
ENSDARP00000059990	Danio	G protein-coupled receptor 161 [Source:RefSeq_peptide;Acc:NP_001007200]
ENSDARP00000059992	Danio	coagulation factor V [Source:RefSeq_peptide;Acc:NP_001007209]
ENSDARP00000059997	Danio	coagulation factor V [Source:RefSeq_peptide;Acc:NP_001007209]
ENSDARP00000000004	Danio	solute carrier family 35, member A5 [Source:RefSeq_peptide;Acc:NP_956948]
ENSDARP00000000005	Danio	steroid sensitive gene 1 [Source:RefSeq_peptide;Acc:NP_001007199]
ENSDARP00000060005	Danio	oligodendrocyte lineage transcription factor 2 [Source:RefSeq_peptide;Acc:NP_835201]
ENSDARP00000060010	Danio	oligodendrocyte lineage transcription factor 1 [Source:RefSeq_peptide;Acc:NP_001018632]
ENSDARP00000041750	Danio	hypothetical protein zgc:77511 [Source:RefSeq_peptide;Acc:NP_998036]
ENSDARP00000014113	Danio
ENSDARP00000060015	Danio
ENSDARP00000060016	Danio
ENSDARP00000060018	Danio
ENSDARP00000060021	Danio
ENSDARP00000060023	Danio	RAB, member of RAS oncogene family-like 3 [Source:RefSeq_peptide;Acc:NP_991296]
ENSDARP00000004839	Danio	DnaJ (Hsp40) homolog, subfamily B, member 11 [Source:RefSeq_peptide;Acc:NP_942116]
ENSDARP00000011592	Danio
ENSDARP00000027791	Danio
ENSDARP00000025935	Danio
ENSDARP00000060050	Danio	fgf14 protein (fgf14), mRNA [Source:RefSeq_dna;Acc:NM_001012382]
ENSDARP00000060053	Danio
ENSDARP00000060059	Danio
ENSDARP00000048468	Danio
ENSDARP00000060065	Danio	hypothetical protein LOC548345 [Source:RefSeq_peptide;Acc:NP_001017549]
ENSDARP00000060063	Danio
ENSDARP00000060069	Danio
ENSDARP00000060070	Danio
ENSDARP00000039882	Danio
ENSDARP00000026131	Danio	zic family member 2 (odd-paired homolog, Drosophila), a [Source:RefSeq_peptide;Acc:NP_571633]
ENSDARP00000024199	Danio	zic family member 5 (odd-paired homolog, Drosophila) [Source:RefSeq_peptide;Acc:NP_991290]
ENSDARP00000060084	Danio
ENSDARP00000043596	Danio
ENSDARP00000042258	Danio
ENSDARP00000060098	Danio
ENSDARP00000060092	Danio
ENSDARP00000060101	Danio
ENSDARP00000060102	Danio
ENSDARP00000060105	Danio
ENSDARP00000024331	Danio
ENSDARP00000060108	Danio
ENSDARP00000060114	Danio
ENSDARP00000034719	Danio
ENSDARP00000047792	Danio
ENSDARP00000060128	Danio
ENSDARP00000014155	Danio
ENSDARP00000060131	Danio
ENSDARP00000060133	Danio	phosphatidylinositol N-acetylglucosaminyltransferase subunit A [Source:RefSeq_peptide;Acc:NP_957241]
ENSDARP00000060137	Danio	ankyrin repeat and SOCS box containing protein a [Source:RefSeq_peptide;Acc:NP_999957]
ENSDARP00000060143	Danio
ENSDARP00000060149	Danio	Gastrulation specific protein G12. [Source:Uniprot/SWISSPROT;Acc:P47805]
ENSDARP00000060152	Danio
ENSDARP00000060154	Danio
ENSDARP00000044481	Danio	Toll-like receptor 20f (Fragment). [Source:Uniprot/SPTREMBL;Acc:Q6TQG9]
ENSDARP00000019052	Danio
ENSDARP00000060163	Danio
ENSDARP00000014798	Danio
ENSDARP00000060173	Danio	hypothetical protein LOC449830 [Source:RefSeq_peptide;Acc:NP_001005774]
ENSDARP00000009794	Danio	Trk-fused gene [Source:RefSeq_peptide;Acc:NP_956309]
ENSDARP00000060177	Danio
ENSDARP00000002412	Danio
ENSDARP00000006163	Danio
ENSDARP00000007727	Danio	hypothetical protein LOC393568 [Source:RefSeq_peptide;Acc:NP_956890]
ENSDARP00000018592	Danio	hypothetical protein LOC450027 [Source:RefSeq_peptide;Acc:NP_001006048]
ENSDARP00000029080	Danio
ENSDARP00000060197	Danio
ENSDARP00000006173	Danio	hypothetical protein LOC393241 [Source:RefSeq_peptide;Acc:NP_956565]
ENSDARP00000013495	Danio	hypothetical protein LOC553630 [Source:RefSeq_peptide;Acc:NP_001018439]
ENSDARP00000026022	Danio	CLLL6 protein [Source:RefSeq_peptide;Acc:NP_956820]
ENSDARP00000031289	Danio	Hypothetical protein (Fragment). [Source:Uniprot/SPTREMBL;Acc:Q6GML5]
ENSDARP00000026336	Danio
ENSDARP00000060222	Danio	Hypothetical protein (Fragment). [Source:Uniprot/SPTREMBL;Acc:Q58EH8]
ENSDARP00000060224	Danio	Hypothetical protein (Fragment). [Source:Uniprot/SPTREMBL;Acc:Q58EH8]
ENSDARP00000023242	Danio	Hypothetical protein (Fragment). [Source:Uniprot/SPTREMBL;Acc:Q58EH8]
ENSDARP00000026899	Danio	Hypothetical protein (Fragment). [Source:Uniprot/SPTREMBL;Acc:Q58EH8]
ENSDARP00000060245	Danio	DnaJ (Hsp40) homolog, subfamily C, member 3 [Source:RefSeq_peptide;Acc:NP_955904]
ENSDARP00000060252	Danio
ENSDARP00000060255	Danio
ENSDARP00000060259	Danio
ENSDARP00000044742	Danio
ENSDARP00000015848	Danio
ENSDARP00000009332	Danio	parathyroid hormone receptor 2 [Source:RefSeq_peptide;Acc:NP_571452]
ENSDARP00000041875	Danio
ENSDARP00000000854	Danio	protein tyrosine phosphatase, non-receptor type 4 (megakaryocyte) [Source:RefSeq_peptide;Acc:NP_001007201]
ENSDARP00000060314	Danio	erythrocyte membrane protein band 4.1 like 5 [Source:RefSeq_peptide;Acc:NP_956383]
ENSDARP00000041765	Danio	erythrocyte membrane protein band 4.1 like 5 [Source:RefSeq_peptide;Acc:NP_956383]
ENSDARP00000043275	Danio	erythrocyte membrane protein band 4.1 like 5 [Source:RefSeq_peptide;Acc:NP_956383]
ENSDARP00000060320	Danio	zgc:91818 (zgc:91818), mRNA [Source:RefSeq_dna;Acc:NM_001002693]
ENSDARP00000060323	Danio	Wu:fr92c05 protein (Fragment). [Source:Uniprot/SPTREMBL;Acc:Q6DGB1]
ENSDARP00000028861	Danio
ENSDARP00000060328	Danio
ENSDARP00000024256	Danio	solute carrier family 10 (sodium/bile acid cotransporter family), member 2 [Source:RefSeq_peptide;Acc:NP_956652]
ENSDARP00000060334	Danio
ENSDARP00000060336	Danio	Toll-like receptor 20a (Fragment). [Source:Uniprot/SPTREMBL;Acc:Q6TQH0]
ENSDARP00000060338	Danio	Novel protein (Fragment). [Source:Uniprot/SPTREMBL;Acc:Q5RI41]
ENSDARP00000044139	Danio	Novel protein (Fragment). [Source:Uniprot/SPTREMBL;Acc:Q5RI40]
ENSDARP00000042296	Danio	similar to KDEL (Lys-Asp-Glu-Leu) containing 1 [Source:RefSeq_peptide;Acc:NP_957225]
ENSDARP00000027152	Danio	Novel protein. [Source:Uniprot/SPTREMBL;Acc:Q5SQE2]
ENSDARP00000001151	Danio	Novel protein similar to vertebrate general transcription factor IIE polypeptide 1 alpha 56kDa (GTF2E1). [Source:Uniprot/SPTREMBL;Acc:Q5SQE1]
ENSDARP00000015001	Danio	Novel protein (Fragment). [Source:Uniprot/SPTREMBL;Acc:Q5SQE0]
ENSDARP00000060346	Danio	crystallin, gamma S2 [Source:RefSeq_peptide;Acc:NP_001012262]
ENSDARP00000060349	Danio	Novel protein. [Source:Uniprot/SPTREMBL;Acc:Q5SQE5]
ENSDARP00000038527	Danio	RAB5A member RAS oncogene family (Fragment). [Source:Uniprot/SPTREMBL;Acc:Q5SQE4]
ENSDARP00000046115	Danio	crystallin, gamma S3 [Source:RefSeq_peptide;Acc:NP_001012390]
ENSDARP00000016814	Danio	crystallin, gamma S4 [Source:RefSeq_peptide;Acc:NP_001013293]
ENSDARP00000026156	Danio	crystallin, gamma M3 [Source:RefSeq_peptide;Acc:NP_001007787]
ENSDARP00000060360	Danio	gammaM5-crystallin [Source:RefSeq_peptide;Acc:NP_001007059]
ENSDARP00000044076	Danio
ENSDARP00000060366	Danio	Gamma crystallin M2 [Source:RefSeq_peptide;Acc:NP_001018517]
ENSDARP00000020928	Danio
ENSDARP00000060369	Danio
ENSDARP00000048917	Danio
ENSDARP00000014581	Danio
ENSDARP00000060382	Danio	novel immune-type receptor 2b [Source:RefSeq_peptide;Acc:NP_571724]
ENSDARP00000060389	Danio	novel immune-type receptor 2b [Source:RefSeq_peptide;Acc:NP_571724]
ENSDARP00000060396	Danio	novel immune-type receptor 2b [Source:RefSeq_peptide;Acc:NP_571724]
ENSDARP00000060391	Danio	novel immune-type receptor 2b [Source:RefSeq_peptide;Acc:NP_571724]
ENSDARP00000028478	Danio
ENSDARP00000028515	Danio
ENSDARP00000060410	Danio
ENSDARP00000028330	Danio
ENSDARP00000060413	Danio
ENSDARP00000060415	Danio
ENSDARP00000060420	Danio
ENSDARP00000060421	Danio
ENSDARP00000060433	Danio
ENSDARP00000011253	Danio
ENSDARP00000016818	Danio	hypothetical protein LOC550132 [Source:RefSeq_peptide;Acc:NP_001017560]
ENSDARP00000007230	Danio
ENSDARP00000060450	Danio
ENSDARP00000043026	Danio
ENSDARP00000060458	Danio
ENSDARP00000013189	Danio	hypothetical protein LOC406834 [Source:RefSeq_peptide;Acc:NP_998381]
ENSDARP00000060475	Danio
ENSDARP00000060478	Danio	hypothetical protein LOC503743 [Source:RefSeq_peptide;Acc:NP_001013339]
ENSDARP00000060483	Danio	paired-like homeobox 2b [Source:RefSeq_peptide;Acc:NP_001014818]
ENSDARP00000042886	Danio
ENSDARP00000060492	Danio
ENSDARP00000060489	Danio
ENSDARP00000060494	Danio
ENSDARP00000060500	Danio
ENSDARP00000060496	Danio
ENSDARP00000012801	Danio
ENSDARP00000010427	Danio	RAB5A, member RAS oncogene family like [Source:RefSeq_peptide;Acc:NP_957264]
ENSDARP00000060508	Danio
ENSDARP00000011071	Danio	zgc:92467 (zgc:92467), mRNA [Source:RefSeq_dna;Acc:NM_001003494]
ENSDARP00000010239	Danio	Rev-Erb beta 1 (Fragment). [Source:Uniprot/SPTREMBL;Acc:Q90Z65]
ENSDARP00000032811	Danio
ENSDARP00000060521	Danio
ENSDARP00000060523	Danio	hypothetical protein LOC541395 [Source:RefSeq_peptide;Acc:NP_001013540]
ENSDARP00000017410	Danio	electron-transfer-flavoprotein, beta polypeptide [Source:RefSeq_peptide;Acc:NP_998163]
ENSDARP00000060531	Danio	hypothetical protein LOC503755 [Source:RefSeq_peptide;Acc:NP_001013351]
ENSDARP00000060534	Danio	Beta B3-crystallin. [Source:Uniprot/SPTREMBL;Acc:Q52JI3]
ENSDARP00000060536	Danio
ENSDARP00000060539	Danio
ENSDARP00000047795	Danio
ENSDARP00000037757	Danio
ENSDARP00000013777	Danio	zgc:91930 [Source:RefSeq_peptide;Acc:NP_001003993]
ENSDARP00000060555	Danio
ENSDARP00000060556	Danio
ENSDARP00000060559	Danio
ENSDARP00000060562	Danio
ENSDARP00000060564	Danio
ENSDARP00000060566	Danio
ENSDARP00000060570	Danio
ENSDARP00000043143	Danio	cyclin F [Source:RefSeq_peptide;Acc:NP_996931]
ENSDARP00000050139	Danio
ENSDARP00000060585	Danio
ENSDARP00000002739	Danio
ENSDARP00000026506	Danio
ENSDARP00000060604	Danio	Cytochrome P450 19A1a (Aromatase) (EC 1.14.14.1) (CYPXIX) (Estrogen synthetase) (P-450AROM). [Source:Uniprot/SWISSPROT;Acc:O42145]
ENSDARP00000024011	Danio
ENSDARP00000020826	Danio
ENSDARP00000060618	Danio
ENSDARP00000002174	Danio
ENSDARP00000060628	Danio
ENSDARP00000060633	Danio
ENSDARP00000060664	Danio
ENSDARP00000060666	Danio
ENSDARP00000003329	Danio
ENSDARP00000030957	Danio	sizzled [Source:RefSeq_peptide;Acc:NP_858049]
ENSDARP00000002228	Danio	decapping enzyme [Source:RefSeq_peptide;Acc:NP_878313]
ENSDARP00000060687	Danio	DnaJ (Hsp40) homolog, subfamily B, member 1 [Source:RefSeq_peptide;Acc:NP_956067]
ENSDARP00000060692	Danio
ENSDARP00000060696	Danio
ENSDARP00000060699	Danio
ENSDARP00000060703	Danio
ENSDARP00000049890	Danio
ENSDARP00000060707	Danio
ENSDARP00000046214	Danio
ENSDARP00000046960	Danio
ENSDARP00000024884	Danio
ENSDARP00000060722	Danio	zgc:86798 [Source:RefSeq_peptide;Acc:NP_001002123]
ENSDARP00000023774	Danio	isocitrate dehydrogenase 1 (NADP+), soluble [Source:RefSeq_peptide;Acc:NP_958907]
ENSDARP00000060729	Danio
ENSDARP00000046879	Danio
ENSDARP00000036600	Danio	frizzled homolog 8c [Source:RefSeq_peptide;Acc:NP_571209]
ENSDARP00000039587	Danio
ENSDARP00000060742	Danio
ENSDARP00000060746	Danio
ENSDARP00000060750	Danio
ENSDARP00000060754	Danio
ENSDARP00000060773	Danio	hypothetical protein LOC550516 [Source:RefSeq_peptide;Acc:NP_001017818]
ENSDARP00000060779	Danio
ENSDARP00000035851	Danio	hypothetical protein LOC393644 [Source:RefSeq_peptide;Acc:NP_956965]
ENSDARP00000040572	Danio
ENSDARP00000025608	Danio
ENSDARP00000060815	Danio
ENSDARP00000060818	Danio
ENSDARP00000060820	Danio	Novel protein (Fragment). [Source:Uniprot/SPTREMBL;Acc:Q5RJ19]
ENSDARP00000024121	Danio	hypothetical protein LOC550494 [Source:RefSeq_peptide;Acc:NP_001017796]
ENSDARP00000060822	Danio	Novel protein (Fragment). [Source:Uniprot/SPTREMBL;Acc:Q5RJ19]
ENSDARP00000060827	Danio
ENSDARP00000060831	Danio
ENSDARP00000015032	Danio
ENSDARP00000060839	Danio	hypothetical protein LOC550582 [Source:RefSeq_peptide;Acc:NP_001017883]
ENSDARP00000060841	Danio	integral membrane protein 2B, like [Source:RefSeq_peptide;Acc:NP_998141]
ENSDARP00000016515	Danio	enhancer of polycomb homolog 2 [Source:RefSeq_peptide;Acc:NP_957369]
ENSDARP00000047654	Danio
ENSDARP00000024124	Danio
ENSDARP00000060865	Danio
ENSDARP00000012174	Danio
ENSDARP00000039180	Danio
ENSDARP00000028738	Danio	hypothetical protein LOC550276 [Source:RefSeq_peptide;Acc:NP_001017613]
ENSDARP00000060878	Danio
ENSDARP00000049951	Danio
ENSDARP00000060884	Danio
ENSDARP00000031473	Danio	protocadherin 15a (pcdh15a), mRNA [Source:RefSeq_dna;Acc:NM_001012482]
ENSDARP00000060885	Danio
ENSDARP00000040058	Danio
ENSDARP00000060890	Danio
ENSDARP00000041347	Danio
ENSDARP00000060891	Danio
ENSDARP00000060893	Danio
ENSDARP00000060898	Danio
ENSDARP00000060902	Danio	hypothetical protein LOC335987 [Source:RefSeq_peptide;Acc:NP_001005394]
ENSDARP00000060904	Danio	hypothetical protein LOC335987 [Source:RefSeq_peptide;Acc:NP_001005394]
ENSDARP00000033084	Danio
ENSDARP00000012452	Danio
ENSDARP00000060910	Danio
ENSDARP00000031733	Danio
ENSDARP00000060916	Danio
ENSDARP00000060920	Danio
ENSDARP00000019701	Danio
ENSDARP00000048633	Danio
ENSDARP00000035409	Danio
ENSDARP00000060933	Danio
ENSDARP00000060940	Danio
ENSDARP00000040177	Danio
ENSDARP00000046422	Danio	ADP-ribosylation factor-like 7 [Source:RefSeq_peptide;Acc:NP_998413]
ENSDARP00000034062	Danio
ENSDARP00000060993	Danio	askopos [Source:RefSeq_peptide;Acc:NP_001007788]
ENSDARP00000022879	Danio
ENSDARP00000061001	Danio
ENSDARP00000061004	Danio
ENSDARP00000016117	Danio
ENSDARP00000061010	Danio
ENSDARP00000061017	Danio
ENSDARP00000061020	Danio
ENSDARP00000061025	Danio
ENSDARP00000061026	Danio
ENSDARP00000061034	Danio
ENSDARP00000061037	Danio	Fibronectin fn2 (Fragment). [Source:Uniprot/SPTREMBL;Acc:Q98TS9]
ENSDARP00000017129	Danio	fibronectin 1 [Source:RefSeq_peptide;Acc:NP_571595]
ENSDARP00000061054	Danio
ENSDARP00000061056	Danio
ENSDARP00000046814	Danio
ENSDARP00000061061	Danio
ENSDARP00000061064	Danio
ENSDARP00000061075	Danio
ENSDARP00000061086	Danio
ENSDARP00000061088	Danio
ENSDARP00000061090	Danio
ENSDARP00000061094	Danio
ENSDARP00000061103	Danio
ENSDARP00000002296	Danio
ENSDARP00000061119	Danio
ENSDARP00000008058	Danio
ENSDARP00000061128	Danio
ENSDARP00000031039	Danio
ENSDARP00000061136	Danio
ENSDARP00000023872	Danio
ENSDARP00000061144	Danio
ENSDARP00000007544	Danio
ENSDARP00000011737	Danio
ENSDARP00000061155	Danio
ENSDARP00000061162	Danio
ENSDARP00000061170	Danio
ENSDARP00000061173	Danio
ENSDARP00000010454	Danio
ENSDARP00000061177	Danio
ENSDARP00000061180	Danio
ENSDARP00000061199	Danio
ENSDARP00000061203	Danio
ENSDARP00000016372	Danio
ENSDARP00000018114	Danio
ENSDARP00000040323	Danio
ENSDARP00000025752	Danio	hypothetical protein LOC553803 [Source:RefSeq_peptide;Acc:NP_001018601]
ENSDARP00000006947	Danio	enoyl-Coenzyme A, hydratase/3-hydroxyacyl Coenzyme A dehydrogenase [Source:RefSeq_peptide;Acc:NP_996951]
ENSDARP00000061226	Danio
ENSDARP00000033355	Danio	Unknown (protein for MGC:65979) [Source:RefSeq_peptide;Acc:NP_956360]
ENSDARP00000061237	Danio	ets variant gene 5 (ets-related molecule) (etv5), mRNA [Source:RefSeq_dna;Acc:NM_214720]
ENSDARP00000013550	Danio
ENSDARP00000061256	Danio
ENSDARP00000026563	Danio
ENSDARP00000061267	Danio
ENSDARP00000047900	Danio
ENSDARP00000038576	Danio	Hypothetical protein (Fragment). [Source:Uniprot/SPTREMBL;Acc:Q5BLE1]
ENSDARP00000041355	Danio
ENSDARP00000061292	Danio
ENSDARP00000013210	Danio	zgc:92193 [Source:RefSeq_peptide;Acc:NP_001002339]
ENSDARP00000061298	Danio
ENSDARP00000005794	Danio	zgc:86600 [Source:RefSeq_peptide;Acc:NP_001002162]
ENSDARP00000005176	Danio	Exportin 4 [Source:RefSeq_peptide;Acc:NP_997839]
ENSDARP00000045496	Danio
ENSDARP00000034345	Danio
ENSDARP00000061320	Danio	Hypothetical protein (Fragment). [Source:Uniprot/SPTREMBL;Acc:Q6GMH6]
ENSDARP00000061324	Danio
ENSDARP00000037427	Danio	hypothetical protein LOC393455 [Source:RefSeq_peptide;Acc:NP_956777]
ENSDARP00000010571	Danio	hypothetical protein LOC503745 [Source:RefSeq_peptide;Acc:NP_001013341]
ENSDARP00000027181	Danio	T-box 15 [Source:RefSeq_peptide;Acc:NP_705950]
ENSDARP00000023281	Danio	WD repeat domain 3 [Source:RefSeq_peptide;Acc:NP_942574]
ENSDARP00000030237	Danio	zgc:92235 [Source:RefSeq_peptide;Acc:NP_001004563]
ENSDARP00000012843	Danio	family with sequence similarity 46, member C [Source:RefSeq_peptide;Acc:NP_956801]
ENSDARP00000032713	Danio	family with sequence similarity 46, member C [Source:RefSeq_peptide;Acc:NP_956801]
ENSDARP00000044783	Danio
ENSDARP00000027881	Danio
ENSDARP00000040443	Danio
ENSDARP00000007091	Danio
ENSDARP00000048717	Danio
ENSDARP00000061378	Danio
ENSDARP00000061380	Danio
ENSDARP00000061384	Danio
ENSDARP00000050258	Danio
ENSDARP00000047190	Danio
ENSDARP00000061391	Danio
ENSDARP00000061397	Danio
ENSDARP00000061402	Danio	Hypothetical protein (Fragment). [Source:Uniprot/SPTREMBL;Acc:Q5CZN6]
ENSDARP00000030171	Danio
ENSDARP00000028338	Danio
ENSDARP00000061413	Danio
ENSDARP00000061420	Danio
ENSDARP00000061421	Danio
ENSDARP00000030571	Danio
ENSDARP00000013816	Danio
ENSDARP00000020627	Danio
ENSDARP00000030892	Danio	zgc:91938 [Source:RefSeq_peptide;Acc:NP_001003508]
ENSDARP00000003560	Danio
ENSDARP00000061441	Danio	zgc:92722 [Source:RefSeq_peptide;Acc:NP_001002584]
ENSDARP00000035728	Danio	hypothetical protein MGC55723 [Source:RefSeq_peptide;Acc:NP_956468]
ENSDARP00000044313	Danio	Integrin alpha V subunit (Fragment). [Source:Uniprot/SPTREMBL;Acc:Q5RLN6]
ENSDARP00000017582	Danio	Unknown (protein for MGC:55674) [Source:RefSeq_peptide;Acc:NP_956182]
ENSDARP00000036330	Danio
ENSDARP00000005143	Danio
ENSDARP00000019395	Danio	UDP glycosyltransferase 1 family [Source:RefSeq_peptide;Acc:NP_998587]
ENSDARP00000019421	Danio	UDP glycosyltransferase 1 family [Source:RefSeq_peptide;Acc:NP_998587]
ENSDARP00000026387	Danio
ENSDARP00000026361	Danio	hypothetical protein LOC541318 [Source:RefSeq_peptide;Acc:NP_001013465]
ENSDARP00000004085	Danio	zgc:100917 [Source:RefSeq_peptide;Acc:NP_001003636]
ENSDARP00000002393	Danio	similar to splicing factor, arginine/serine-rich 8 (suppressor-of-white-apricot homolog, Drosophila) [Source:RefSeq_peptide;Acc:NP_957462]
ENSDARP00000061498	Danio	chemokine (C-X-C motif), receptor 4b [Source:RefSeq_peptide;Acc:NP_571909]
ENSDARP00000061503	Danio
ENSDARP00000061509	Danio
ENSDARP00000023621	Danio
ENSDARP00000032504	Danio
ENSDARP00000027785	Danio	glycogen synthase kinase 3 beta [Source:RefSeq_peptide;Acc:NP_571456]
ENSDARP00000022718	Danio	Pregnane X receptor (Fragment). [Source:Uniprot/SPTREMBL;Acc:Q8QGH6]
ENSDARP00000061524	Danio	Pregnane X receptor (Fragment). [Source:Uniprot/SPTREMBL;Acc:Q8QGH6]
ENSDARP00000010393	Danio
ENSDARP00000045551	Danio
ENSDARP00000061538	Danio
ENSDARP00000061544	Danio	hypothetical protein LOC503741 [Source:RefSeq_peptide;Acc:NP_001013337]
ENSDARP00000061548	Danio
ENSDARP00000061553	Danio	U2(RNU2) small nuclear RNA auxiliary factor 1 [Source:RefSeq_peptide;Acc:NP_803432]
ENSDARP00000061557	Danio
ENSDARP00000005582	Danio	U2(RNU2) small nuclear RNA auxiliary factor 1 [Source:RefSeq_peptide;Acc:NP_803432]
ENSDARP00000024497	Danio	similar to NCK adaptor protein 2 [Source:RefSeq_peptide;Acc:NP_957291]
ENSDARP00000022774	Danio	cystathionine-beta-synthase [Source:RefSeq_peptide;Acc:NP_001014367]
ENSDARP00000061576	Danio	zgc:92428 [Source:RefSeq_peptide;Acc:NP_001003732]
ENSDARP00000061580	Danio	Hypothetical protein (Fragment). [Source:Uniprot/SPTREMBL;Acc:Q566T1]
ENSDARP00000061584	Danio	Hypothetical protein (Fragment). [Source:Uniprot/SPTREMBL;Acc:Q566T1]
ENSDARP00000061589	Danio
ENSDARP00000061592	Danio	POU domain protein 12 (POU domain protein zp-12) (Class III POU domain protein taichi) (Brain-specific homeobox/POU domain protein 1.1) (Brn- 1.1). [Source:Uniprot/SWISSPROT;Acc:P56224]
ENSDARP00000023063	Danio	hypothetical protein LOC447930 [Source:RefSeq_peptide;Acc:NP_001004668]
ENSDARP00000006120	Danio	hypothetical protein LOC406829 [Source:RefSeq_peptide;Acc:NP_998673]
ENSDARP00000061601	Danio
ENSDARP00000061605	Danio
ENSDARP00000061610	Danio
ENSDARP00000061614	Danio
ENSDARP00000035257	Danio
ENSDARP00000061624	Danio
ENSDARP00000047836	Danio
ENSDARP00000061637	Danio
ENSDARP00000014609	Danio
ENSDARP00000043066	Danio
ENSDARP00000046081	Danio
ENSDARP00000044003	Danio
ENSDARP00000061650	Danio
ENSDARP00000061655	Danio
ENSDARP00000061660	Danio
ENSDARP00000039480	Danio
ENSDARP00000061667	Danio
ENSDARP00000061670	Danio
ENSDARP00000061702	Danio
ENSDARP00000005040	Danio
ENSDARP00000061715	Danio	homeo box HB9 like a [Source:RefSeq_peptide;Acc:NP_001009886]
ENSDARP00000041801	Danio
ENSDARP00000061718	Danio
ENSDARP00000061722	Danio	Hypothetical protein (Fragment). [Source:Uniprot/SPTREMBL;Acc:Q504D8]
ENSDARP00000001345	Danio	zgc:92257 [Source:RefSeq_peptide;Acc:NP_001007306]
ENSDARP00000041973	Danio
ENSDARP00000061735	Danio	LOC402865 protein (Fragment). [Source:Uniprot/SPTREMBL;Acc:Q6PH72]
ENSDARP00000017803	Danio
ENSDARP00000061744	Danio
ENSDARP00000061747	Danio
ENSDARP00000061765	Danio
ENSDARP00000061767	Danio
ENSDARP00000061771	Danio
ENSDARP00000028262	Danio	ubiquitin-conjugating enzyme E2B (RAD6 homolog) [Source:RefSeq_peptide;Acc:NP_956013]
ENSDARP00000006977	Danio
ENSDARP00000061778	Danio	RAB20, member RAS oncogene family [Source:RefSeq_peptide;Acc:NP_997936]
ENSDARP00000006015	Danio	Type IV collagen alpha 2 chain (Fragment). [Source:Uniprot/SPTREMBL;Acc:Q58FS6]
ENSDARP00000006562	Danio
ENSDARP00000021303	Danio	ubiquitin-conjugating enzyme E2B (RAD6 homolog) [Source:RefSeq_peptide;Acc:NP_956013]
ENSDARP00000045449	Danio
ENSDARP00000013754	Danio	RAB20, member RAS oncogene family [Source:RefSeq_peptide;Acc:NP_997936]
ENSDARP00000043982	Danio	Type IV collagen alpha 2 chain (Fragment). [Source:Uniprot/SPTREMBL;Acc:Q58FS6]
ENSDARP00000061817	Danio
ENSDARP00000061822	Danio
ENSDARP00000061834	Danio
ENSDARP00000061839	Danio
ENSDARP00000061843	Danio
ENSDARP00000009095	Danio
ENSDARP00000061849	Danio
ENSDARP00000009371	Danio
ENSDARP00000020806	Danio
ENSDARP00000022009	Danio
ENSDARP00000061891	Danio
ENSDARP00000038036	Danio
ENSDARP00000061897	Danio
ENSDARP00000061898	Danio
ENSDARP00000061900	Danio
ENSDARP00000027679	Danio
ENSDARP00000050174	Danio
ENSDARP00000016293	Danio
ENSDARP00000038987	Danio
ENSDARP00000061952	Danio
ENSDARP00000061968	Danio
ENSDARP00000001137	Danio
ENSDARP00000020424	Danio	hypothetical protein LOC550236 [Source:RefSeq_peptide;Acc:NP_001017574]
ENSDARP00000061983	Danio
ENSDARP00000037984	Danio
ENSDARP00000044127	Danio	zgc:92639 [Source:RefSeq_peptide;Acc:NP_001004572]
ENSDARP00000011033	Danio	Homeobox protein Dlx1a (DLX-1). [Source:Uniprot/SWISSPROT;Acc:Q98875]
ENSDARP00000020230	Danio	Homeobox protein Dlx2a (DLX-2). [Source:Uniprot/SWISSPROT;Acc:P50574]
ENSDARP00000006211	Danio	Hypothetical protein (Fragment). [Source:Uniprot/SPTREMBL;Acc:Q5CZS5]
ENSDARP00000062012	Danio
ENSDARP00000019136	Danio	hypothetical protein LOC552960 [Source:RefSeq_peptide;Acc:NP_001018336]
ENSDARP00000038684	Danio
ENSDARP00000003665	Danio	hypothetical protein LOC492464 [Source:RefSeq_peptide;Acc:NP_001007337]
ENSDARP00000062035	Danio
ENSDARP00000062040	Danio
ENSDARP00000033361	Danio	hypoxia induced gene 1 [Source:RefSeq_peptide;Acc:NP_956394]
ENSDARP00000031822	Danio	Hypothetical protein (Fragment). [Source:Uniprot/SPTREMBL;Acc:Q5CZW1]
ENSDARP00000062053	Danio	adrenergic, alpha-2D-, receptor a [Source:RefSeq_peptide;Acc:NP_919345]
ENSDARP00000041987	Danio
ENSDARP00000033675	Danio	regulator of G-protein signalling 14 [Source:RefSeq_peptide;Acc:NP_958461]
ENSDARP00000008099	Danio	ADP-ribosylation factor-like 3, like 2 [Source:RefSeq_peptide;Acc:NP_957013]
ENSDARP00000024318	Danio	hypothetical protein LOC445175 [Source:RefSeq_peptide;Acc:NP_001003569]
ENSDARP00000010245	Danio
ENSDARP00000011213	Danio
ENSDARP00000016693	Danio	iroquois homeobox protein 2, a [Source:RefSeq_peptide;Acc:NP_957351]
ENSDARP00000007800	Danio	iroquois homeobox protein 1, a isoform 1 [Source:RefSeq_peptide;Acc:NP_997067]
ENSDARP00000044189	Danio	iroquois homeobox protein 1, a isoform 1 [Source:RefSeq_peptide;Acc:NP_997067]
ENSDARP00000010174	Danio
ENSDARP00000045852	Danio
ENSDARP00000026825	Danio
ENSDARP00000062121	Danio	myeloid ecotropic viral integration site 2.2 [Source:RefSeq_peptide;Acc:NP_571971]
ENSDARP00000062125	Danio
ENSDARP00000031821	Danio
ENSDARP00000033498	Danio	cytochrome P450, family 1, subfamily A [Source:RefSeq_peptide;Acc:NP_571954]
ENSDARP00000062137	Danio
ENSDARP00000062144	Danio
ENSDARP00000062146	Danio
ENSDARP00000062152	Danio
ENSDARP00000027276	Danio	DEAD (Asp-Glu-Ala-Asp) box polypeptide 48 [Source:RefSeq_peptide;Acc:NP_957372]
ENSDARP00000062166	Danio
ENSDARP00000062169	Danio
ENSDARP00000062176	Danio
ENSDARP00000062181	Danio
ENSDARP00000062186	Danio
ENSDARP00000062201	Danio
ENSDARP00000062206	Danio
ENSDARP00000019391	Danio
ENSDARP00000046178	Danio	v-maf musculoaponeurotic fibrosarcoma oncogene homolog g (avian), 2 (mafg2), mRNA [Source:RefSeq_dna;Acc:NM_212941]
ENSDARP00000062213	Danio
ENSDARP00000062218	Danio
ENSDARP00000013110	Danio	splicing factor, arginine/serine-rich 11 [Source:RefSeq_peptide;Acc:NP_955870]
ENSDARP00000062236	Danio
ENSDARP00000062245	Danio	zgc:92715 [Source:RefSeq_peptide;Acc:NP_001002590]
ENSDARP00000062249	Danio	replication factor C subunit RFC4 [Source:RefSeq_peptide;Acc:NP_999902]
ENSDARP00000027812	Danio
ENSDARP00000062260	Danio
ENSDARP00000062263	Danio
ENSDARP00000062268	Danio
ENSDARP00000062280	Danio
ENSDARP00000035036	Danio
ENSDARP00000062291	Danio
ENSDARP00000062293	Danio
ENSDARP00000062294	Danio
ENSDARP00000062296	Danio
ENSDARP00000044768	Danio
ENSDARP00000015997	Danio	similar to ATP synthase, H+ transporting, mitochondrial F0 complex, subunit c (subunit 9) isoform 3 [Source:RefSeq_peptide;Acc:NP_957470]
ENSDARP00000062315	Danio
ENSDARP00000007615	Danio
ENSDARP00000002293	Danio	interleukin 1, beta [Source:RefSeq_peptide;Acc:NP_998009]
ENSDARP00000050506	Danio	purine-rich element binding protein B [Source:RefSeq_peptide;Acc:NP_956841]
ENSDARP00000062323	Danio	H2AV protein (Fragment). [Source:Uniprot/SPTREMBL;Acc:Q7ZU59]
ENSDARP00000062327	Danio	ventrally expressed dharma/bozozok antagonist [Source:RefSeq_peptide;Acc:NP_898897]
ENSDARP00000062330	Danio	polymerase (DNA directed), mu [Source:RefSeq_peptide;Acc:NP_956542]
ENSDARP00000034911	Danio	glucosamine (N-acetyl)-6-sulfatase (Sanfilippo disease IIID) [Source:RefSeq_peptide;Acc:NP_956135]
ENSDARP00000062338	Danio
ENSDARP00000062343	Danio
ENSDARP00000062347	Danio	hypothetical protein LOC553711 [Source:RefSeq_peptide;Acc:NP_001018518]
ENSDARP00000016035	Danio	nudC domain containing 3 [Source:RefSeq_peptide;Acc:NP_998356]
ENSDARP00000009999	Danio
ENSDARP00000042497	Danio
ENSDARP00000041042	Danio
ENSDARP00000044836	Danio
ENSDARP00000047879	Danio
ENSDARP00000015937	Danio
ENSDARP00000048582	Danio
ENSDARP00000062368	Danio
ENSDARP00000062370	Danio
ENSDARP00000006322	Danio
ENSDARP00000033465	Danio	Nnp1 protein (Fragment). [Source:Uniprot/SPTREMBL;Acc:Q7ZVU9]
ENSDARP00000006741	Danio	hypothetical protein LOC553640 [Source:RefSeq_peptide;Acc:NP_001018449]
ENSDARP00000062403	Danio	Hypothetical protein (Fragment). [Source:Uniprot/SPTREMBL;Acc:Q566V7]
ENSDARP00000030970	Danio
ENSDARP00000062407	Danio
ENSDARP00000062408	Danio
ENSDARP00000045465	Danio
ENSDARP00000062410	Danio
ENSDARP00000062412	Danio
ENSDARP00000062414	Danio
ENSDARP00000012553	Danio	achalasia, adrenocortical insufficiency, alacrimia [Source:RefSeq_peptide;Acc:NP_998390]
ENSDARP00000062431	Danio	hypothetical protein zgc:77370 [Source:RefSeq_peptide;Acc:NP_996977]
ENSDARP00000003163	Danio	poly(rC) binding protein 2 [Source:RefSeq_peptide;Acc:NP_957486]
ENSDARP00000062444	Danio
ENSDARP00000022315	Danio
ENSDARP00000062447	Danio
ENSDARP00000062453	Danio
ENSDARP00000062457	Danio
ENSDARP00000062461	Danio
ENSDARP00000062463	Danio
ENSDARP00000022495	Danio	Chondromodulin-I precursor (ChM-I) (Leukocyte cell-derived chemotaxin 1) [Contains: Chondrosurfactant protein (CH-SP)]. [Source:Uniprot/SWISSPROT;Acc:P58239]
ENSDARP00000035170	Danio
ENSDARP00000062471	Danio
ENSDARP00000062475	Danio
ENSDARP00000062488	Danio
ENSDARP00000062490	Danio
ENSDARP00000062502	Danio
ENSDARP00000062505	Danio
ENSDARP00000014865	Danio
ENSDARP00000062508	Danio	eomesodermin homolog [Source:RefSeq_peptide;Acc:NP_571754]
ENSDARP00000007733	Danio	eomesodermin homolog [Source:RefSeq_peptide;Acc:NP_571754]
ENSDARP00000029170	Danio	misato [Source:RefSeq_peptide;Acc:NP_956181]
ENSDARP00000062517	Danio
ENSDARP00000040938	Danio
ENSDARP00000062532	Danio
ENSDARP00000012748	Danio	Hypothetical protein (Fragment). [Source:Uniprot/SPTREMBL;Acc:Q66HV0]
ENSDARP00000062538	Danio
ENSDARP00000062542	Danio
ENSDARP00000050124	Danio	zgc:77724 [Source:RefSeq_peptide;Acc:NP_998375]
ENSDARP00000062550	Danio	cytochrome P450, family 51 [Source:RefSeq_peptide;Acc:NP_001001730]
ENSDARP00000062554	Danio
ENSDARP00000024949	Danio
ENSDARP00000037987	Danio
ENSDARP00000025429	Danio
ENSDARP00000062566	Danio
ENSDARP00000029330	Danio
ENSDARP00000029180	Danio
ENSDARP00000007732	Danio
ENSDARP00000062578	Danio
ENSDARP00000062585	Danio
ENSDARP00000002262	Danio	basic leucine zipper and W2 domains 1, like [Source:RefSeq_peptide;Acc:NP_998257]
ENSDARP00000005158	Danio	hypothetical protein LOC436960 [Source:RefSeq_peptide;Acc:NP_001002687]
ENSDARP00000039268	Danio
ENSDARP00000036519	Danio
ENSDARP00000062604	Danio
ENSDARP00000019120	Danio
ENSDARP00000062613	Danio
ENSDARP00000008924	Danio
ENSDARP00000038975	Danio	dihydrodiol dehydrogenase (dimeric), like [Source:RefSeq_peptide;Acc:NP_999900]
ENSDARP00000012198	Danio	hypothetical protein LOC449558 [Source:RefSeq_peptide;Acc:NP_001005600]
ENSDARP00000006300	Danio	pyruvate kinase, muscle [Source:RefSeq_peptide;Acc:NP_955365]
ENSDARP00000062650	Danio	pyruvate kinase, muscle [Source:RefSeq_peptide;Acc:NP_955365]
ENSDARP00000062653	Danio	zgc:92798 [Source:RefSeq_peptide;Acc:NP_001002537]
ENSDARP00000045633	Danio
ENSDARP00000019589	Danio
ENSDARP00000062682	Danio
ENSDARP00000062688	Danio
ENSDARP00000062691	Danio
ENSDARP00000062699	Danio
ENSDARP00000062707	Danio
ENSDARP00000062710	Danio
ENSDARP00000062717	Danio
ENSDARP00000062723	Danio
ENSDARP00000043122	Danio
ENSDARP00000002163	Danio
ENSDARP00000007201	Danio
ENSDARP00000021163	Danio	Slc22a5-prov protein [Source:RefSeq_peptide;Acc:NP_957143]
ENSDARP00000062773	Danio
ENSDARP00000062776	Danio
ENSDARP00000062780	Danio
ENSDARP00000005003	Danio	Wu:fd15e07 protein (Fragment). [Source:Uniprot/SPTREMBL;Acc:Q6PHL0]
ENSDARP00000028875	Danio	Sin3A associated protein p30-like [Source:RefSeq_peptide;Acc:NP_999868]
ENSDARP00000007794	Danio
ENSDARP00000008632	Danio
ENSDARP00000035841	Danio	hypothetical protein LOC406828 [Source:RefSeq_peptide;Acc:NP_998672]
ENSDARP00000062802	Danio
ENSDARP00000049658	Danio
ENSDARP00000047384	Danio	hypothetical protein LOC405836 [Source:RefSeq_peptide;Acc:NP_998065]
ENSDARP00000026171	Danio
ENSDARP00000022595	Danio
ENSDARP00000005024	Danio
ENSDARP00000047169	Danio
ENSDARP00000050198	Danio
ENSDARP00000048292	Danio	interferon regulatory factor 1 [Source:RefSeq_peptide;Acc:NP_991310]
ENSDARP00000027568	Danio
ENSDARP00000062837	Danio
ENSDARP00000062840	Danio
ENSDARP00000062842	Danio
ENSDARP00000062874	Danio	hypothetical protein LOC503603 [Source:RefSeq_peptide;Acc:NP_001013308]
ENSDARP00000062879	Danio
ENSDARP00000023788	Danio
ENSDARP00000062884	Danio	isotocin neurophysin [Source:RefSeq_peptide;Acc:NP_840076]
ENSDARP00000062888	Danio
ENSDARP00000021833	Danio
ENSDARP00000062994	Danio
ENSDARP00000063000	Danio
ENSDARP00000063001	Danio
ENSDARP00000063003	Danio
ENSDARP00000002715	Danio
ENSDARP00000063011	Danio
ENSDARP00000063022	Danio
ENSDARP00000063016	Danio
ENSDARP00000063024	Danio
ENSDARP00000024255	Danio
ENSDARP00000062902	Danio
ENSDARP00000062910	Danio
ENSDARP00000062915	Danio
ENSDARP00000062927	Danio
ENSDARP00000002433	Danio
ENSDARP00000037093	Danio
ENSDARP00000062939	Danio
ENSDARP00000045667	Danio
ENSDARP00000048350	Danio
ENSDARP00000017955	Danio
ENSDARP00000062953	Danio
ENSDARP00000062966	Danio
ENSDARP00000045422	Danio
ENSDARP00000021351	Danio
ENSDARP00000062988	Danio	Eukaryotic translation initiation factor 4E short form (Fragment). [Source:Uniprot/SPTREMBL;Acc:Q9PW26]
ENSDARP00000055054	Danio
ENSDARP00000022906	Danio	eukaryotic translation initiation factor 4e 1b (eif4e1b), mRNA [Source:RefSeq_dna;Acc:NM_131454]
ENSDARP00000055055	Danio
ENSDARP00000055056	Danio
ENSDARP00000018305	Danio
ENSDARP00000045192	Danio
ENSDARP00000006565	Danio
ENSDARP00000035672	Danio
ENSDARP00000055057	Danio
ENSDARP00000008898	Danio	hypothetical protein LOC406647 [Source:RefSeq_peptide;Acc:NP_998503]
ENSDARP00000055059	Danio
ENSDARP00000004091	Danio
ENSDARP00000029943	Danio
ENSDARP00000055061	Danio	parvalbumin isoform 1d [Source:RefSeq_peptide;Acc:NP_991135]
ENSDARP00000055063	Danio	oncomodulin A [Source:RefSeq_peptide;Acc:NP_891982]
ENSDARP00000055064	Danio	parvalbumin isoform 1c [Source:RefSeq_peptide;Acc:NP_997948]
ENSDARP00000032453	Danio	parvalbumin isoform 1c [Source:RefSeq_peptide;Acc:NP_997948]
ENSDARP00000055065	Danio	parvalbumin isoform 1d [Source:RefSeq_peptide;Acc:NP_991135]
ENSDARP00000055066	Danio	parvalbumin isoform 2a [Source:RefSeq_peptide;Acc:NP_997050]
ENSDARP00000055067	Danio	parvalbumin isoform 2a [Source:RefSeq_peptide;Acc:NP_997050]
ENSDARP00000048859	Danio	parvalbumin isoform 2a [Source:RefSeq_peptide;Acc:NP_997050]
ENSDARP00000015647	Danio
ENSDARP00000049667	Danio
ENSDARP00000046491	Danio	hypothetical protein LOC550528 [Source:RefSeq_peptide;Acc:NP_001017830]
ENSDARP00000039924	Danio	hypothetical protein LOC541420 [Source:RefSeq_peptide;Acc:NP_001013565]
[truncated: 259,399 more rows]
